# Supplementary material for: Poly[μ2-aqua-μ4-[1-(4-chloro­phen­yl)-4,4,4-tri­fluoro­butane-1,3-dionato]-potassium]
Source: Acta Crystallogr Sect E Struct Rep Online. 2013 Jun 29;69(Pt 7):m422–3. doi: 10.1107/S1600536813017388 (PMC3772444; doi:10.1107/S1600536813017388)
Supplement: Supplementary file 2 [file e-69-0m422-Isup2.hkl]

# 
# h,k,l, Fc-squared, Fo-squared, sigma(Fo-squared) and status flag 
# 
data_I
_shelx_title ' Europium                    New: C2/c' 
_shelx_refln_list_code          4 
_shelx_F_calc_maximum      425.39 
_exptl_crystal_F_000      1232.00 
_reflns_d_resolution_high  0.8168 
 
loop_ 
 _symmetry_equiv_pos_as_xyz 
 'x, y, z' 
 '-x, y, -z+1/2' 
 'x+1/2, y+1/2, z' 
 '-x+1/2, y+1/2, -z+1/2' 
 '-x, -y, -z' 
 'x, -y, z-1/2' 
 '-x+1/2, -y+1/2, -z' 
 'x+1/2, -y+1/2, z-1/2' 
 
_cell_length_a    30.1640 
_cell_length_b     8.0739 
_cell_length_c    10.2696 
_cell_angle_alpha  90.000 
_cell_angle_beta   98.752 
_cell_angle_gamma  90.000 
 
_shelx_F_squared_multiplier     1.000 
 
loop_ 
 _refln_index_h 
 _refln_index_k 
 _refln_index_l 
 _refln_F_squared_calc 
 _refln_F_squared_meas 
 _refln_F_squared_sigma 
 _refln_observed_status 
   4   0   0      480.05      534.34     11.92 o 
   6   0   0     4932.51     5255.11     62.45 o 
   8   0   0    28226.02    30975.93    351.58 o 
  10   0   0     2834.66     2757.81     51.49 o 
  12   0   0    40080.23    43149.79    664.05 o 
  14   0   0     4326.03     4424.33     71.55 o 
  16   0   0     1842.00     1914.01     54.03 o 
  18   0   0     2391.70     2479.72     51.21 o 
  20   0   0     7506.94     7836.61    121.51 o 
  22   0   0     1631.91     1907.82     47.48 o 
  24   0   0     2136.58     2199.62     74.29 o 
  26   0   0       19.78        4.91     18.33 o 
  28   0   0    10080.69    10013.14    451.35 o 
  30   0   0      293.10      301.97     30.12 o 
  32   0   0       56.32       13.91     21.09 o 
  34   0   0      487.69      538.95     45.38 o 
  36   0   0      367.02      326.90    100.24 o 
   1   1   0       80.25       59.28      3.14 o 
   3   1   0      892.46      784.89      8.88 o 
   5   1   0     2233.19     2198.59     16.37 o 
   7   1   0     1555.30     1562.80     13.50 o 
   9   1   0      348.54      390.86      8.93 o 
  11   1   0      161.75      179.12      7.67 o 
  13   1   0      193.24      223.15      9.41 o 
  15   1   0       56.87       58.44      7.80 o 
  17   1   0      502.66      536.19     16.31 o 
  19   1   0       56.55       61.91      9.14 o 
  21   1   0      406.67      426.71     19.86 o 
  23   1   0      143.78      146.78     16.32 o 
  25   1   0      347.99      352.97     28.53 o 
  27   1   0       69.53       71.16     17.02 o 
  29   1   0      130.42       76.45     27.53 o 
  31   1   0       10.68       10.11     15.20 o 
  33   1   0        2.88      -12.01     16.40 o 
  35   1   0       17.87        9.47     38.75 o 
   0   2   0   180960.47   166007.64   1477.34 o 
   2   2   0     6980.43     6292.94     48.68 o 
   4   2   0    31669.34    29792.43    193.69 o 
   6   2   0    24033.30    23497.55    159.52 o 
   8   2   0      412.00      484.03     10.39 o 
  10   2   0    29288.50    30315.07    208.14 o 
  12   2   0     5211.96     5626.33     52.53 o 
  14   2   0     8308.54     8364.12     82.73 o 
  16   2   0     4380.26     4564.98     58.91 o 
  18   2   0    10596.55    10492.82    108.86 o 
  20   2   0       38.62       22.06      9.96 o 
  22   2   0     3795.82     3734.82     65.25 o 
  24   2   0     2656.51     2640.78     57.11 o 
  26   2   0     2419.59     2445.41     56.57 o 
  28   2   0      801.82      706.97     33.62 o 
  30   2   0     1428.46     1395.76     50.10 o 
  32   2   0     1059.36     1039.08     59.59 o 
  34   2   0      184.18      143.55     44.80 o 
   1   3   0      154.86      158.70      9.81 o 
   3   3   0        1.71       -6.22      6.22 o 
   5   3   0     3848.38     3684.81     39.15 o 
   7   3   0      155.89      139.78      8.49 o 
   9   3   0     1647.47     1805.84     23.28 o 
  11   3   0      222.73      202.89      8.79 o 
  13   3   0      671.86      663.38     17.80 o 
  15   3   0      518.56      527.12     16.59 o 
  17   3   0      458.96      446.26     19.33 o 
  19   3   0     1198.50     1267.11     36.11 o 
  21   3   0      380.48      376.56     30.97 o 
  23   3   0      347.49      357.07     22.08 o 
  25   3   0      391.62      427.92     28.65 o 
  27   3   0      386.47      449.69     29.88 o 
  29   3   0      130.71      148.73     22.94 o 
  31   3   0       54.78       57.94     20.27 o 
  33   3   0       54.53       43.30     24.73 o 
   0   4   0    27334.57    26626.10    308.73 o 
   2   4   0    16646.10    15903.57    138.76 o 
   4   4   0      735.33      684.18     16.99 o 
   6   4   0     6669.62     6183.54     58.63 o 
   8   4   0    10851.70    10622.49     92.86 o 
  10   4   0       31.04       48.47     10.27 o 
  12   4   0        3.84        8.23      8.64 o 
  14   4   0      910.85      948.32     24.17 o 
  16   4   0     1076.91      992.05     31.76 o 
  18   4   0     1347.72     1430.10     32.93 o 
  20   4   0     3325.91     3147.98     49.10 o 
  22   4   0        9.10       -1.43     15.23 o 
  24   4   0       55.36       40.78     17.14 o 
  26   4   0      582.96      620.89     39.85 o 
  28   4   0     1250.33     1111.47     35.50 o 
  30   4   0      435.11      483.25     46.42 o 
  32   4   0        5.08      -19.20     35.74 o 
   1   5   0     1337.71     1249.01     28.09 o 
   3   5   0       26.46       29.97      9.86 o 
   5   5   0      154.84      161.90     13.27 o 
   7   5   0      146.09      157.86     14.18 o 
   9   5   0      111.84      122.43     15.32 o 
  11   5   0      309.20      345.23     27.78 o 
  13   5   0      796.21      728.74     29.35 o 
  15   5   0       80.35       92.33     15.93 o 
  17   5   0     1013.61      975.87     28.37 o 
  19   5   0       47.50       29.92     15.22 o 
  21   5   0      228.49      226.45     19.68 o 
  23   5   0      172.26      157.08     18.57 o 
  25   5   0      150.77      166.78     25.44 o 
  27   5   0       35.70       36.83     30.44 o 
  29   5   0      233.69      310.39     64.64 o 
  31   5   0        0.65       14.13     46.69 o 
   0   6   0     1147.47     1010.60     47.22 o 
   2   6   0      869.96      929.36     35.06 o 
   4   6   0     4696.53     4724.87     80.75 o 
   6   6   0     1760.75     1701.35     48.09 o 
   8   6   0      717.83      699.84     40.02 o 
  10   6   0        0.59       40.83     19.58 o 
  12   6   0     1084.82     1108.21     44.33 o 
  14   6   0      202.32      197.44     23.71 o 
  16   6   0     1739.34     1725.74     66.50 o 
  18   6   0      169.02      180.71     14.83 o 
  20   6   0       84.31      118.22     20.00 o 
  22   6   0      225.67      248.76     24.85 o 
  24   6   0      556.41      609.49     38.94 o 
  26   6   0        0.54      -15.53     42.15 o 
  28   6   0       36.23       95.95     53.53 o 
   1   7   0      488.43      568.92     36.82 o 
   3   7   0      302.93      259.03     32.55 o 
   5   7   0       18.12       -1.00     21.37 o 
   7   7   0      432.05      461.30     43.45 o 
   9   7   0      986.34      972.81     57.48 o 
  11   7   0      184.65      144.56     31.32 o 
  13   7   0      391.82      464.07     37.25 o 
  15   7   0      119.05      154.85     27.41 o 
  17   7   0       57.57       64.21     19.43 o 
  19   7   0      145.98      133.23     16.30 o 
  21   7   0      114.12      131.48     48.27 o 
  23   7   0       14.87       17.62     61.24 o 
  25   7   0      120.50       95.28     73.73 o 
   0   8   0     1817.78     1291.18    125.90 o 
   2   8   0      920.02      967.29     62.20 o 
   4   8   0      304.31      311.91     52.68 o 
   6   8   0       68.34       49.38     35.54 o 
   8   8   0        0.09        4.58     26.24 o 
  10   8   0      824.42      855.54     59.01 o 
  12   8   0       43.91       14.84     26.60 o 
  14   8   0       32.77       65.50     28.87 o 
  16   8   0       68.05       37.66     28.40 o 
  18   8   0       47.46       57.48     39.00 o 
  20   8   0       11.04      -21.38     22.24 o 
   3   9   0      411.45      384.38     90.66 o 
   5   9   0      139.08      148.21     47.03 o 
   7   9   0       74.04       57.80     42.06 o 
   9   9   0       16.69      -43.45     43.45 o 
  11   9   0      204.15      287.73     71.33 o 
  13   9   0       43.21      145.57     59.53 o 
 -35   1   1       16.02       22.78     29.21 o 
 -33   1   1        0.29       -3.17     17.57 o 
 -31   1   1        0.04       -0.70     15.26 o 
 -29   1   1       19.23       35.94     16.56 o 
 -27   1   1      531.40      610.12     29.24 o 
 -25   1   1      240.48      213.58     21.34 o 
 -23   1   1      338.98      401.95     29.17 o 
 -21   1   1     2811.58     3055.31     47.91 o 
 -19   1   1    11536.60    12509.68    121.13 o 
 -17   1   1    10026.97    11063.76    105.77 o 
 -15   1   1       22.07       12.19      5.27 o 
 -13   1   1     4833.57     5508.01     48.44 o 
 -11   1   1     1466.85     1350.76     16.00 o 
  -9   1   1     1193.61     1014.42     12.87 o 
  -7   1   1    16570.76    16169.23     95.49 o 
  -5   1   1    29161.83    29428.88    163.36 o 
  -3   1   1     1472.94     1242.79     12.90 o 
  -1   1   1     2986.07     2856.83     26.97 o 
   1   1   1     2785.30     2894.43     19.94 o 
   3   1   1    18200.01    18369.72    108.62 o 
   5   1   1      652.74      721.17      8.40 o 
   7   1   1    18977.63    19729.37    132.14 o 
   9   1   1       44.96       52.82      5.30 o 
  11   1   1     9580.91    10205.78    109.54 o 
  13   1   1     2122.41     2197.67     36.51 o 
  15   1   1       41.74       68.52     10.20 o 
  17   1   1     3532.68     3641.02     54.22 o 
  19   1   1     6468.48     6721.10    109.50 o 
  21   1   1      456.61      516.31     22.62 o 
  23   1   1     2089.88     2166.52     52.21 o 
  25   1   1     4443.66     4646.12     82.33 o 
  27   1   1     2897.75     3076.76     72.78 o 
  29   1   1      533.73      576.12     34.58 o 
  31   1   1       10.52       15.44     18.01 o 
  33   1   1       86.50      119.69     24.36 o 
  35   1   1       75.23      105.58     54.40 o 
 -36   2   1       45.97        6.75     49.61 o 
 -34   2   1      454.40      414.99     86.96 o 
 -32   2   1      494.08      499.96     32.88 o 
 -30   2   1      163.19      159.69     23.20 o 
 -28   2   1        3.83       14.87     17.82 o 
 -26   2   1      307.24      289.63     26.55 o 
 -24   2   1       58.43       75.61     16.99 o 
 -22   2   1      659.68      673.88     25.11 o 
 -20   2   1      277.58      323.72     22.23 o 
 -18   2   1      774.52      815.32     18.66 o 
 -16   2   1      480.29      438.13     12.32 o 
 -14   2   1      692.67      611.40     14.64 o 
 -12   2   1      530.09      597.37     11.39 o 
 -10   2   1     3897.48     3863.86     33.33 o 
  -8   2   1     3938.72     3642.39     32.19 o 
  -6   2   1    38610.09    36906.41    229.46 o 
  -4   2   1    23219.43    22406.81    135.13 o 
  -2   2   1     6217.91     5698.38     43.99 o 
   0   2   1     1736.79     1654.05     20.95 o 
   2   2   1     3999.53     3574.50     28.44 o 
   4   2   1     1974.44     1921.52     20.85 o 
   6   2   1      929.88      879.96     13.87 o 
   8   2   1      200.01      208.63      8.23 o 
  10   2   1     1369.16     1396.83     18.01 o 
  12   2   1      374.84      391.76     13.17 o 
  14   2   1      126.50      117.92      8.85 o 
  16   2   1      102.10       88.94     12.09 o 
  18   2   1      646.23      707.61     21.53 o 
  20   2   1      355.00      347.75     19.28 o 
  22   2   1     2055.86     2079.42     43.96 o 
  24   2   1      388.94      412.51     22.65 o 
  26   2   1      223.82      228.44     32.59 o 
  28   2   1      114.59       68.76     22.73 o 
  30   2   1       58.00       80.47     23.24 o 
  32   2   1       22.30       18.81     22.14 o 
  34   2   1        3.49      -37.53     37.53 o 
 -35   3   1       58.25       95.02     75.18 o 
 -33   3   1      288.95      300.35     50.50 o 
 -31   3   1       92.67      129.24     24.96 o 
 -29   3   1      717.33      732.57     40.55 o 
 -27   3   1       21.10       31.19     19.35 o 
 -25   3   1        6.97       10.86     14.28 o 
 -23   3   1      384.67      416.33     33.58 o 
 -21   3   1       57.74       42.85     15.29 o 
 -19   3   1      188.35      240.63     16.56 o 
 -17   3   1      467.67      501.95     19.16 o 
 -15   3   1       79.55       84.44      8.06 o 
 -13   3   1       89.06      156.72      8.54 o 
 -11   3   1     1282.51     1159.83     20.55 o 
  -9   3   1     3709.47     3300.95     36.39 o 
  -7   3   1    10323.21    10315.24     81.14 o 
  -5   3   1    18752.18    18995.70    154.22 o 
  -3   3   1      403.98      509.27     14.89 o 
  -1   3   1      756.39      875.60     18.92 o 
   1   3   1     3854.07     3873.77     42.71 o 
   3   3   1    12446.97    11784.97     90.20 o 
   5   3   1    32085.65    31121.50    214.02 o 
   7   3   1     8993.27     8479.68     68.29 o 
   9   3   1      131.96      147.00      8.66 o 
  11   3   1      311.50      293.45     12.82 o 
  13   3   1      792.56      783.62     18.12 o 
  15   3   1     4873.56     4972.53     48.92 o 
  17   3   1     2300.62     2332.15     41.75 o 
  19   3   1     1632.95     1613.79     42.08 o 
  21   3   1      213.04      227.27     17.53 o 
  23   3   1      192.48      166.11     20.73 o 
  25   3   1      491.65      487.70     29.28 o 
  27   3   1      140.28      127.01     21.24 o 
  29   3   1       41.82        9.56     17.66 o 
  31   3   1      193.25      197.83     23.90 o 
  33   3   1        0.63       13.41     40.01 o 
 -32   4   1      518.30      548.22     61.39 o 
 -30   4   1        1.27       -9.85     26.39 o 
 -28   4   1       30.74       18.33     16.92 o 
 -26   4   1      326.84      376.87     27.36 o 
 -24   4   1      623.87      600.26     31.44 o 
 -22   4   1      185.14      162.19     17.99 o 
 -20   4   1     1351.72     1356.45     34.04 o 
 -18   4   1       16.69       17.04     12.66 o 
 -16   4   1     1091.08     1056.96     27.60 o 
 -14   4   1      436.15      406.34     17.16 o 
 -12   4   1       27.20       19.19      8.80 o 
 -10   4   1      308.08      336.64     14.88 o 
  -8   4   1     4121.48     4006.44     50.21 o 
  -6   4   1     4829.19     4503.17     49.32 o 
  -4   4   1     6751.28     6401.14     68.22 o 
  -2   4   1      182.53      168.46     12.95 o 
   0   4   1     3632.37     3323.54     46.47 o 
   2   4   1      286.62      266.20     13.61 o 
   4   4   1    12178.73    11705.98    102.74 o 
   6   4   1       57.93       64.60      9.56 o 
   8   4   1     1428.79     1332.69     23.48 o 
  10   4   1      181.99      167.84     14.83 o 
  12   4   1     1277.71     1278.74     26.57 o 
  14   4   1       46.90       36.23     12.16 o 
  16   4   1      632.83      644.96     22.81 o 
  18   4   1       90.30       69.84     10.89 o 
  20   4   1      594.23      543.22     27.98 o 
  22   4   1      799.45      752.07     31.93 o 
  24   4   1      201.01      184.48     19.97 o 
  26   4   1        9.27       32.23     13.82 o 
  28   4   1      337.21      363.50     32.37 o 
  30   4   1       14.47       18.18     24.02 o 
  32   4   1       24.34       68.51     39.77 o 
 -31   5   1       92.75      183.93     58.85 o 
 -29   5   1        2.48       28.57     63.64 o 
 -27   5   1      540.94      424.91     59.79 o 
 -25   5   1      114.91      114.17     19.22 o 
 -23   5   1      317.39      343.75     23.06 o 
 -21   5   1      750.00      687.08     37.52 o 
 -19   5   1     1918.34     1987.38     54.97 o 
 -17   5   1     1726.69     1768.39     38.28 o 
 -15   5   1     1616.61     1526.90     41.17 o 
 -13   5   1     1171.22     1115.15     40.61 o 
 -11   5   1      879.40      927.74     39.25 o 
  -9   5   1     1467.65     1540.41     42.01 o 
  -7   5   1        6.84       -3.25     11.38 o 
  -5   5   1       63.96       19.66     10.78 o 
  -3   5   1     1330.96     1293.77     31.45 o 
  -1   5   1     6053.27     5585.35     70.33 o 
   1   5   1    10113.09     9809.38    183.30 o 
   3   5   1      236.96      218.06     15.35 o 
   5   5   1     1387.47     1340.84     30.77 o 
   7   5   1      717.81      735.42     25.33 o 
   9   5   1      993.71      961.91     36.84 o 
  11   5   1     2552.40     2474.99     51.41 o 
  13   5   1      467.15      457.50     20.42 o 
  15   5   1      378.75      390.99     20.59 o 
  17   5   1        5.16       11.51     12.47 o 
  19   5   1      474.73      490.91     22.86 o 
  21   5   1       14.53        9.62     13.12 o 
  23   5   1      969.77      987.58     43.07 o 
  25   5   1      617.87      596.71     38.59 o 
  27   5   1      965.07     1066.21     72.01 o 
  29   5   1      298.81      260.78     75.78 o 
 -28   6   1        6.18      -12.15     57.82 o 
 -26   6   1      327.46      313.33     36.04 o 
 -24   6   1      109.54       96.20     28.50 o 
 -22   6   1      345.75      285.06     32.56 o 
 -20   6   1        8.46      -11.58     14.05 o 
 -18   6   1       95.11      127.66     18.41 o 
 -16   6   1        0.97       -4.40     17.14 o 
 -14   6   1      237.57      233.65     34.07 o 
 -12   6   1       31.60       32.46     21.29 o 
 -10   6   1     1067.68     1058.21     81.08 o 
  -8   6   1      388.06      309.99     31.16 o 
  -6   6   1     1262.19     1159.69     57.68 o 
  -4   6   1        3.11       -2.41     14.31 o 
  -2   6   1       14.64       20.14     16.16 o 
   0   6   1      125.71      129.96     19.52 o 
   2   6   1      995.45     1030.60     38.47 o 
   4   6   1      391.11      413.89     33.14 o 
   6   6   1      982.86      967.79     35.84 o 
   8   6   1       21.85       21.46     14.82 o 
  10   6   1        4.62       13.25     14.20 o 
  12   6   1        2.92        3.27     13.61 o 
  14   6   1      153.60      140.84     20.81 o 
  16   6   1        5.11        8.72     12.06 o 
  18   6   1      465.00      449.04     25.87 o 
  20   6   1        0.60      -14.60     14.60 o 
  22   6   1      180.33      180.22     18.81 o 
  24   6   1       39.43        5.56     42.57 o 
  26   6   1        0.10       27.42     43.67 o 
  28   6   1        4.63        1.55     47.51 o 
 -25   7   1      394.71      353.59     95.28 o 
 -23   7   1      165.73      198.78     53.84 o 
 -21   7   1       37.13       44.37     28.85 o 
 -19   7   1       13.13       30.53     21.47 o 
 -17   7   1      107.28       81.49     40.39 o 
 -15   7   1      762.43      714.77     44.22 o 
 -13   7   1     1408.93     1563.92     70.65 o 
 -11   7   1      414.88      406.53     42.27 o 
  -9   7   1      107.34      159.11     32.37 o 
  -7   7   1      244.12      229.22     35.23 o 
  -5   7   1     1435.39     1340.11    101.92 o 
  -3   7   1     3873.96     4179.25    103.06 o 
  -1   7   1      294.51      348.25     27.01 o 
   1   7   1       73.99      121.69     24.32 o 
   3   7   1      189.21      137.35     24.60 o 
   5   7   1     1595.78     1686.92     63.94 o 
   7   7   1      831.50      896.85     48.59 o 
   9   7   1     1679.02     1933.79     73.20 o 
  11   7   1      658.65      687.96     47.57 o 
  13   7   1      520.63      489.24     33.94 o 
  15   7   1       61.43       75.16     20.88 o 
  17   7   1      355.72      409.16     34.15 o 
  19   7   1      369.10      409.29     62.96 o 
  21   7   1     1013.43     1070.51    115.13 o 
 -18   8   1       44.61       22.41     40.37 o 
 -16   8   1        1.99      -27.89     27.89 o 
 -14   8   1      117.46      134.26     47.38 o 
 -12   8   1       44.53       74.65     31.21 o 
 -10   8   1       54.92       10.49     26.43 o 
  -8   8   1      204.80      143.51     35.74 o 
  -6   8   1        4.43      -16.70     31.47 o 
  -4   8   1      165.71      166.84     69.02 o 
  -2   8   1      343.26      314.63     54.61 o 
   0   8   1      236.33      295.81     56.88 o 
   2   8   1        9.76      -24.76     32.01 o 
   4   8   1        0.13      -11.53     21.49 o 
   6   8   1        1.05        6.75     23.23 o 
   8   8   1       76.97       60.35     26.31 o 
  10   8   1      379.10      320.65     45.58 o 
  12   8   1        1.09      -15.33     22.22 o 
  14   8   1       22.86       23.19     27.24 o 
  16   8   1        6.51       11.22     27.83 o 
  18   8   1       49.97       36.95     29.25 o 
 -13   9   1       68.82       43.28     53.03 o 
 -11   9   1      259.61      194.84     68.08 o 
  -9   9   1      431.24      335.45     77.15 o 
  -7   9   1      311.95      270.27    110.93 o 
  -5   9   1       64.24       56.45     61.07 o 
  -3   9   1        0.47      -13.17     51.66 o 
   1   9   1      560.02      546.72    101.27 o 
   3   9   1      241.43      247.89     76.81 o 
   5   9   1      123.19       84.18     42.41 o 
   7   9   1      111.85       42.91     81.17 o 
   9   9   1      133.64      165.76     62.61 o 
  11   9   1      202.69      255.12     52.60 o 
 -36   0   2      821.93      799.77    107.94 o 
 -34   0   2      206.64      164.05     37.16 o 
 -32   0   2     3095.41     2884.90     98.63 o 
 -30   0   2       78.17       80.46     28.27 o 
 -28   0   2      421.49      529.01     50.31 o 
 -26   0   2        4.34      -21.79     21.79 o 
 -24   0   2     7516.63     7032.71    178.47 o 
 -22   0   2        0.41       21.71     21.49 o 
 -20   0   2     2835.31     2775.39     92.07 o 
 -18   0   2    17260.41    19481.26    227.88 o 
 -16   0   2    35298.93    36853.09    368.51 o 
 -14   0   2      649.72      816.22     21.34 o 
 -12   0   2    10483.62    10203.72    112.89 o 
 -10   0   2     9857.94    10165.54    110.03 o 
  -8   0   2     1199.68     1034.54     18.38 o 
  -6   0   2     6437.77     6290.60     59.55 o 
  -4   0   2   156545.13   150387.09   1343.10 o 
  -2   0   2     3471.38     3332.44     34.47 o 
   0   0   2        7.08       19.67      4.87 o 
   2   0   2     1348.61     1352.19     19.19 o 
   4   0   2    29000.77    31298.94    249.25 o 
   6   0   2    27482.29    30362.60    257.12 o 
   8   0   2    73421.35    81065.10   1117.35 o 
  10   0   2    67046.04    77053.05   1066.40 o 
  12   0   2    10878.80    12054.10    346.57 o 
  14   0   2     1357.06     1576.17     94.94 o 
  16   0   2    12839.64    14406.21    422.70 o 
  18   0   2     5528.77     5966.70    230.51 o 
  20   0   2      899.56     1010.46     65.52 o 
  22   0   2     1979.96     2182.29     94.80 o 
  24   0   2     6740.61     7266.04    410.64 o 
  26   0   2     2755.55     3188.76    103.43 o 
  28   0   2      183.55      174.12     36.27 o 
  30   0   2     1014.38     1088.66    189.54 o 
  32   0   2       11.18       35.41     43.83 o 
  34   0   2      131.40      163.02     78.18 o 
 -35   1   2        0.38       28.44     30.78 o 
 -33   1   2      133.06       94.60     23.00 o 
 -31   1   2       51.95       51.84     19.18 o 
 -29   1   2        4.48       -1.89     16.09 o 
 -27   1   2        5.95       25.19     16.34 o 
 -25   1   2        4.51      -13.61     13.61 o 
 -23   1   2        2.80        7.41     14.86 o 
 -21   1   2       91.85      114.85     15.59 o 
 -19   1   2       39.71       32.28      9.18 o 
 -17   1   2       41.11       42.97      6.67 o 
 -15   1   2      449.40      479.15     10.45 o 
 -13   1   2      330.73      373.01      9.73 o 
 -11   1   2     2517.98     2608.19     24.67 o 
  -9   1   2      756.26      716.87     12.60 o 
  -7   1   2      181.83      179.55      7.35 o 
  -5   1   2     2754.32     2677.78     32.05 o 
  -3   1   2     1336.52     1274.92     15.10 o 
  -1   1   2       37.48       -4.93      4.93 o 
   1   1   2     3598.53     3321.21     27.57 o 
   3   1   2     1675.56     1583.57     15.86 o 
   5   1   2      316.68      305.92      8.14 o 
   7   1   2      826.38      842.01     11.58 o 
   9   1   2      811.41      826.74     13.81 o 
  11   1   2      475.07      453.21     12.99 o 
  13   1   2     1834.14     1962.10     41.67 o 
  15   1   2     2084.89     2313.77     40.39 o 
  17   1   2     1230.69     1284.53     30.37 o 
  19   1   2      812.74      842.56     25.96 o 
  21   1   2       63.25       68.87     13.00 o 
  23   1   2       37.51       36.28     16.12 o 
  25   1   2       14.87       28.63     15.50 o 
  27   1   2        2.43        3.64     15.80 o 
  29   1   2      173.70      187.23     24.16 o 
  31   1   2       15.61       23.91     27.81 o 
  33   1   2       68.73       75.13     53.42 o 
 -36   2   2       50.03       73.14     51.46 o 
 -34   2   2      104.60       79.21     38.37 o 
 -32   2   2      205.44      184.56     28.93 o 
 -30   2   2     1315.20     1369.87     48.58 o 
 -28   2   2     1843.56     1920.62     54.33 o 
 -26   2   2     4464.88     4431.34     82.53 o 
 -24   2   2       11.69      -10.52     12.34 o 
 -22   2   2     2264.94     2320.89     40.82 o 
 -20   2   2      788.63      805.55     21.92 o 
 -18   2   2       57.07       22.19      8.43 o 
 -16   2   2      241.15      236.25     10.85 o 
 -14   2   2    29295.11    30451.54    202.43 o 
 -12   2   2     7965.75     8292.49     62.75 o 
 -10   2   2    11669.69    11131.88     77.53 o 
  -8   2   2    21582.58    21523.83    141.66 o 
  -6   2   2    69057.95    67426.23    426.97 o 
  -4   2   2      239.43      224.81      9.09 o 
  -2   2   2    45094.77    42958.16    267.28 o 
   0   2   2    17015.61    15790.60    119.65 o 
   2   2   2    22919.98    22135.05    141.99 o 
   4   2   2      147.88      138.23      7.58 o 
   6   2   2     7367.73     7276.31     59.25 o 
   8   2   2      758.29      705.80     14.93 o 
  10   2   2      222.77      267.95      8.78 o 
  12   2   2      158.25      141.14      9.00 o 
  14   2   2     8857.30     9311.71     78.19 o 
  16   2   2       28.51       14.63      7.45 o 
  18   2   2     1145.59     1171.96     27.24 o 
  20   2   2     9131.47     9482.61    105.44 o 
  22   2   2    10484.61    10622.13    131.13 o 
  24   2   2      300.25      294.07     25.27 o 
  26   2   2       14.28       -7.19     16.26 o 
  28   2   2      334.74      304.13     30.00 o 
  30   2   2      578.88      614.24     53.06 o 
  32   2   2      784.80      850.81     49.92 o 
  34   2   2      303.77      197.23     59.44 o 
 -35   3   2       24.52       35.63    118.55 o 
 -33   3   2       48.16       41.49     46.24 o 
 -31   3   2      264.79      291.36     42.85 o 
 -29   3   2       46.34       15.42     21.67 o 
 -27   3   2        3.98       16.42     16.07 o 
 -25   3   2      334.47      292.72     24.05 o 
 -23   3   2      270.54      282.44     19.23 o 
 -21   3   2        5.36       -8.83     10.36 o 
 -19   3   2       45.55       48.07     12.14 o 
 -17   3   2       27.04       16.80      8.31 o 
 -15   3   2      624.39      654.21     16.33 o 
 -13   3   2     1352.01     1445.89     30.60 o 
 -11   3   2     2322.63     2446.44     29.49 o 
  -9   3   2     7343.73     7236.81     60.64 o 
  -7   3   2       98.59      109.01      8.30 o 
  -5   3   2     1987.58     2027.22     28.38 o 
  -3   3   2        2.32        7.38      7.28 o 
  -1   3   2     1723.70     1670.27     26.31 o 
   1   3   2     2508.55     2366.06     28.14 o 
   3   3   2     7900.11     7459.86     57.94 o 
   5   3   2       65.89       60.08      6.93 o 
   7   3   2      830.55      778.47     15.59 o 
   9   3   2     2453.09     2335.16     27.44 o 
  11   3   2     2092.57     2058.89     29.67 o 
  13   3   2     1270.31     1246.88     22.39 o 
  15   3   2     7092.72     7147.69     94.76 o 
  17   3   2     1559.24     1540.52     38.52 o 
  19   3   2     3241.00     3087.68     52.99 o 
  21   3   2      176.31      170.66     13.66 o 
  23   3   2       40.21       61.16     16.84 o 
  25   3   2        7.34       -1.09     15.13 o 
  27   3   2      278.01      308.26     40.12 o 
  29   3   2      273.84      281.49     42.74 o 
  31   3   2      114.05       74.96     36.35 o 
  33   3   2       29.63      -23.66     46.39 o 
 -32   4   2     1193.20     1265.35    147.97 o 
 -30   4   2       86.87       70.65     68.25 o 
 -28   4   2       22.60       20.83     18.01 o 
 -26   4   2       52.32       48.68     19.28 o 
 -24   4   2     1469.79     1384.78     38.57 o 
 -22   4   2     2515.50     2617.17     48.25 o 
 -20   4   2     2038.84     2030.13     43.69 o 
 -18   4   2     3415.42     3532.65     47.82 o 
 -16   4   2      930.37      936.82     37.39 o 
 -14   4   2      269.29      306.46     17.15 o 
 -12   4   2       13.41        6.56      9.26 o 
 -10   4   2    15488.94    15370.94    124.12 o 
  -8   4   2      320.14      365.92     14.22 o 
  -6   4   2       90.69       84.66     10.13 o 
  -4   4   2       94.10      112.12     11.47 o 
  -2   4   2        1.77        9.92      8.75 o 
   0   4   2     3673.55     3836.36     42.78 o 
   2   4   2     6420.58     6061.88     53.92 o 
   4   4   2    13254.89    13101.02    112.96 o 
   6   4   2     3884.64     3796.15     41.23 o 
   8   4   2      607.25      536.18     15.51 o 
  10   4   2     5162.18     5267.91     55.96 o 
  12   4   2     6374.40     6156.29     87.03 o 
  14   4   2     3132.04     3066.11     57.35 o 
  16   4   2     4080.41     4093.09     71.46 o 
  18   4   2     1866.93     1833.28     50.46 o 
  20   4   2     1559.40     1648.83     44.24 o 
  22   4   2      228.05      223.90     20.36 o 
  24   4   2     1978.75     1817.32     71.39 o 
  26   4   2     2202.65     2234.83     69.27 o 
  28   4   2      941.53      865.91     53.72 o 
  30   4   2       34.78       35.14     25.45 o 
 -31   5   2       13.98       73.39     80.06 o 
 -29   5   2        0.05       -8.21     55.08 o 
 -27   5   2       36.91       31.78     22.45 o 
 -25   5   2       23.37        6.43     17.96 o 
 -23   5   2       30.55       28.82     18.34 o 
 -21   5   2      390.04      394.27     33.05 o 
 -19   5   2      564.98      585.66     24.26 o 
 -17   5   2      370.37      358.54     22.82 o 
 -15   5   2      414.89      456.78     28.97 o 
 -13   5   2       47.42       54.01     21.64 o 
 -11   5   2     1079.33     1106.40     51.91 o 
  -9   5   2      997.23     1001.63     40.97 o 
  -7   5   2     2337.59     2391.12     55.14 o 
  -5   5   2      389.86      377.25     21.15 o 
  -3   5   2     2101.76     2034.91     37.73 o 
  -1   5   2       67.10      102.55     11.13 o 
   1   5   2     1308.41     1378.96     26.79 o 
   3   5   2      319.47      339.57     14.42 o 
   5   5   2       33.59       35.19      9.95 o 
   7   5   2      284.61      304.50     16.94 o 
   9   5   2     1866.47     1820.34     41.89 o 
  11   5   2       25.31       33.48     11.90 o 
  13   5   2      701.69      784.87     24.49 o 
  15   5   2      521.85      534.31     24.59 o 
  17   5   2      422.94      446.07     28.81 o 
  19   5   2      590.56      564.54     21.80 o 
  21   5   2      537.67      595.11     32.19 o 
  23   5   2        0.19        8.72     18.34 o 
  25   5   2      361.05      396.89     43.70 o 
  27   5   2       18.96       54.80     46.52 o 
  29   5   2      355.87      391.27     71.44 o 
 -28   6   2      704.67      797.67    123.17 o 
 -26   6   2      238.98      203.57     43.46 o 
 -24   6   2      124.48      138.15     45.23 o 
 -22   6   2        1.59        3.27     14.34 o 
 -20   6   2      397.01      428.94     30.62 o 
 -18   6   2        5.92      -16.71     23.52 o 
 -16   6   2      144.14      155.55     27.13 o 
 -14   6   2      666.76      669.58     41.46 o 
 -12   6   2     2911.53     3165.86     95.43 o 
 -10   6   2       56.82       85.34     23.46 o 
  -8   6   2     1985.03     2023.40     65.95 o 
  -6   6   2      928.58      921.71     51.94 o 
  -4   6   2     1453.55     1392.26     44.33 o 
  -2   6   2       58.43       46.64     19.07 o 
   0   6   2     3150.52     3114.14     60.91 o 
   2   6   2     1064.06     1066.70     39.67 o 
   4   6   2      335.62      322.51     27.66 o 
   6   6   2      103.02      139.63     26.40 o 
   8   6   2      299.35      264.77     25.56 o 
  10   6   2       10.32       20.25     15.39 o 
  12   6   2      429.10      428.01     26.08 o 
  14   6   2      368.85      326.91     23.06 o 
  16   6   2        2.00        7.74     14.91 o 
  18   6   2        1.30      -10.75     14.13 o 
  20   6   2     1159.72     1014.73     51.53 o 
  22   6   2     1039.62      963.64     50.50 o 
  24   6   2       91.17      146.94     50.81 o 
  26   6   2      157.67      141.41     84.16 o 
 -25   7   2      222.51      187.83     84.68 o 
 -23   7   2      153.74      116.45     50.50 o 
 -21   7   2        6.20      -15.40     25.88 o 
 -19   7   2        0.17       -3.41     21.92 o 
 -17   7   2      202.38      280.30     61.27 o 
 -15   7   2      225.90      253.70     37.53 o 
 -13   7   2       98.15       95.29     31.03 o 
 -11   7   2       18.31        3.28     24.25 o 
  -9   7   2      376.12      335.87     40.86 o 
  -7   7   2        1.49       45.37     24.01 o 
  -5   7   2      717.77      715.95     45.58 o 
  -3   7   2      214.07      223.70     31.03 o 
  -1   7   2      297.97      315.21     34.31 o 
   1   7   2       19.25       16.42     21.26 o 
   3   7   2      138.68      164.01     32.88 o 
   5   7   2      759.35      833.39     46.23 o 
   7   7   2      245.97      330.90     38.96 o 
   9   7   2      155.30      121.54     26.55 o 
  11   7   2      310.44      352.27     31.20 o 
  13   7   2        1.42      -17.60     17.60 o 
  15   7   2      154.16      178.52     22.07 o 
  17   7   2      352.19      444.71     35.03 o 
  19   7   2      528.61      624.72     94.94 o 
  21   7   2       55.28       86.04     39.34 o 
 -20   8   2        2.14       75.95     66.89 o 
 -18   8   2      142.15      104.58     38.70 o 
 -16   8   2       60.20       69.70     37.16 o 
 -14   8   2       53.04       27.97     29.89 o 
 -12   8   2       19.86       43.05     29.97 o 
 -10   8   2       11.28        9.55     27.49 o 
  -8   8   2       15.01        3.83     32.71 o 
  -6   8   2        0.89       16.45     34.44 o 
  -4   8   2        3.06      -23.91     30.18 o 
  -2   8   2      880.80     1133.03    117.18 o 
   0   8   2      175.21      153.04     53.46 o 
   2   8   2        0.41       18.56     33.75 o 
   4   8   2       25.28       14.30     24.65 o 
   6   8   2      394.82      435.96     58.37 o 
   8   8   2      212.79      225.82     52.05 o 
  10   8   2      164.12      168.39     29.05 o 
  12   8   2        1.05       -5.35     23.64 o 
  14   8   2       14.52       20.90     29.53 o 
  16   8   2      135.73      109.65     36.61 o 
 -13   9   2      112.25       93.57     59.02 o 
 -11   9   2      138.22      162.85     68.08 o 
  -9   9   2      137.21      127.62     48.40 o 
  -7   9   2      238.74      372.75     95.62 o 
  -5   9   2      162.25      117.01     70.48 o 
   1   9   2      161.92      107.09     63.46 o 
   3   9   2      120.75      104.99    108.45 o 
   5   9   2       58.12       82.20     42.58 o 
   7   9   2      187.26      150.88     63.98 o 
   9   9   2      102.07       67.22     35.83 o 
  11   9   2       65.63       87.24     57.48 o 
 -35   1   3      297.01      204.67     57.76 o 
 -33   1   3       49.38       97.71     29.48 o 
 -31   1   3      128.87      116.98     23.75 o 
 -29   1   3      757.42      618.95     38.26 o 
 -27   1   3     1849.79     1796.80     80.57 o 
 -25   1   3      806.29      752.73     30.67 o 
 -23   1   3      541.40      527.94     26.28 o 
 -21   1   3      280.69      312.09     17.39 o 
 -19   1   3      627.05      632.77     16.16 o 
 -17   1   3     6077.87     6150.41     55.61 o 
 -15   1   3     4004.82     3821.30     36.46 o 
 -13   1   3       20.21       17.75      5.90 o 
 -11   1   3     7042.64     6996.46     53.55 o 
  -9   1   3     5636.34     6092.61     47.97 o 
  -7   1   3    15144.71    15571.74    113.13 o 
  -5   1   3    13153.66    12645.43     87.48 o 
  -3   1   3    11535.50    11047.85     80.63 o 
  -1   1   3     1811.14     1564.31     22.41 o 
   1   1   3     4892.44     4612.43     39.10 o 
   3   1   3    10044.25    10415.00     77.93 o 
   5   1   3     5947.38     5481.99     47.40 o 
   7   1   3       38.69       34.83      5.36 o 
   9   1   3    32514.75    36455.05    257.06 o 
  11   1   3     3217.59     3869.16     39.73 o 
  13   1   3     7589.16     7599.60     81.44 o 
  15   1   3     4510.09     4464.72     54.68 o 
  17   1   3      442.76      477.01     30.03 o 
  19   1   3     3283.72     3478.97     96.28 o 
  21   1   3       56.52       91.35     17.69 o 
  23   1   3     2170.86     2160.24     71.22 o 
  25   1   3      956.76     1017.72     40.11 o 
  27   1   3       31.82       30.49     22.32 o 
  29   1   3      228.37      272.72     34.06 o 
  31   1   3      793.84      681.95     47.27 o 
  33   1   3      206.57      162.29     58.50 o 
 -34   2   3        0.78       27.14     34.25 o 
 -32   2   3        0.62       18.95     25.71 o 
 -30   2   3       76.34       61.42     21.46 o 
 -28   2   3       73.13      121.62     22.35 o 
 -26   2   3      438.02      489.05     26.47 o 
 -24   2   3        9.02       25.82     15.70 o 
 -22   2   3       48.34       55.34     12.16 o 
 -20   2   3      410.87      450.19     15.09 o 
 -18   2   3      591.98      625.64     26.19 o 
 -16   2   3      161.29      164.64     10.20 o 
 -14   2   3     2140.59     2158.70     25.87 o 
 -12   2   3     1004.58     1001.26     16.73 o 
 -10   2   3     4545.05     4364.18     38.02 o 
  -8   2   3     2120.17     2052.85     27.98 o 
  -6   2   3       96.95       82.71      8.45 o 
  -4   2   3     3245.41     3277.84     39.96 o 
  -2   2   3     1460.36     1345.20     21.72 o 
   0   2   3       44.58       35.65      6.91 o 
   2   2   3     2856.22     2924.46     32.58 o 
   4   2   3       70.06       86.71      8.29 o 
   6   2   3       68.37       51.84      6.95 o 
   8   2   3       47.23       50.48      7.75 o 
  10   2   3        1.03        6.21      5.62 o 
  12   2   3        0.42        1.22      7.35 o 
  14   2   3      126.55      150.84     12.35 o 
  16   2   3      479.46      520.23     22.16 o 
  18   2   3     1291.18     1335.14     31.30 o 
  20   2   3       10.04       18.71     13.43 o 
  22   2   3      244.66      244.57     25.41 o 
  24   2   3      449.72      424.44     30.88 o 
  26   2   3      175.48      161.81     24.13 o 
  28   2   3       87.30       78.97     22.39 o 
  30   2   3        1.96       -4.47     21.33 o 
  32   2   3       84.00       54.00     48.66 o 
 -33   3   3        7.26       -8.02     41.62 o 
 -31   3   3        1.96       43.57     40.45 o 
 -29   3   3      458.68      406.63     41.94 o 
 -27   3   3     2096.48     2212.46     45.50 o 
 -25   3   3     1994.74     2149.78     39.64 o 
 -23   3   3      729.65      743.65     28.73 o 
 -21   3   3      115.64       80.92     10.94 o 
 -19   3   3        0.98        9.22      9.50 o 
 -17   3   3       97.92       64.45     12.65 o 
 -15   3   3       19.81       32.48      9.41 o 
 -13   3   3     5648.89     5324.39     49.09 o 
 -11   3   3      489.28      471.55     15.22 o 
  -9   3   3     1394.01     1376.23     22.76 o 
  -7   3   3     9805.45     9819.35     84.80 o 
  -5   3   3        4.45       -4.27      7.74 o 
  -3   3   3        1.51       13.65      7.92 o 
  -1   3   3     4809.79     4883.70     49.93 o 
   1   3   3    19092.41    19325.36    146.74 o 
   3   3   3     5455.26     5194.53     51.55 o 
   5   3   3     2824.58     2884.92     34.39 o 
   7   3   3     3646.37     3665.57     41.47 o 
   9   3   3     1041.29     1072.82     23.62 o 
  11   3   3     5039.37     5335.17     56.46 o 
  13   3   3     3451.17     3672.42     47.36 o 
  15   3   3     2577.87     2654.56     55.43 o 
  17   3   3      726.25      782.02     42.62 o 
  19   3   3     1504.71     1476.68     33.34 o 
  21   3   3     1054.46     1062.30     44.00 o 
  23   3   3     3661.97     3791.10     84.59 o 
  25   3   3       71.10       97.20     18.16 o 
  27   3   3       76.76       42.91     28.29 o 
  29   3   3       24.42       11.86     24.40 o 
  31   3   3      195.72      136.41     45.96 o 
 -32   4   3       47.50      202.03     77.32 o 
 -30   4   3       58.56      105.55     65.86 o 
 -28   4   3      294.04      281.48     24.38 o 
 -26   4   3      104.52       67.36     16.44 o 
 -24   4   3      308.23      291.96     27.81 o 
 -22   4   3       51.44       69.90     14.37 o 
 -20   4   3      681.56      740.87     25.97 o 
 -18   4   3       38.42       24.36     12.66 o 
 -16   4   3      112.75       98.82     14.65 o 
 -14   4   3      209.41      222.36     17.28 o 
 -12   4   3     1839.74     1848.57     36.82 o 
 -10   4   3      945.74      970.92     22.77 o 
  -8   4   3     3730.63     3528.47     48.09 o 
  -6   4   3      387.00      359.84     17.09 o 
  -4   4   3       47.12       33.11      9.74 o 
  -2   4   3      151.69      147.27     14.95 o 
   0   4   3     1418.03     1447.29     32.93 o 
   2   4   3      494.80      498.99     17.10 o 
   4   4   3       84.21       75.18      9.71 o 
   6   4   3       25.86       35.01      8.01 o 
   8   4   3      219.56      204.15     13.60 o 
  10   4   3     1350.45     1315.10     28.62 o 
  12   4   3      325.03      340.93     21.74 o 
  14   4   3      819.95      880.43     26.22 o 
  16   4   3      224.52      198.07     13.95 o 
  18   4   3      526.67      565.30     30.57 o 
  20   4   3      158.29      144.38     20.70 o 
  22   4   3      274.43      298.18     23.52 o 
  24   4   3        3.11      -16.42     16.42 o 
  26   4   3      141.60      156.11     26.48 o 
  28   4   3        0.20      -13.29     22.81 o 
  30   4   3       10.12      -40.03     66.71 o 
 -29   5   3        2.53      113.24     73.21 o 
 -27   5   3       74.64       72.52     26.06 o 
 -25   5   3        0.35       -1.94     22.59 o 
 -23   5   3      111.88      103.43     26.51 o 
 -21   5   3      472.98      516.35     26.32 o 
 -19   5   3      560.38      501.37     34.83 o 
 -17   5   3     2120.41     2056.94     63.54 o 
 -15   5   3      182.56      202.63     26.62 o 
 -13   5   3      378.35      432.31     33.54 o 
 -11   5   3     1350.19     1302.28     46.02 o 
  -9   5   3      888.90      891.88     39.94 o 
  -7   5   3     3937.86     3800.47     66.05 o 
  -5   5   3     5750.86     5768.27     79.38 o 
  -3   5   3     1971.11     1973.92     42.70 o 
  -1   5   3     1313.06     1252.97     44.23 o 
   1   5   3      888.06      997.42     31.37 o 
   3   5   3      663.77      717.55     23.64 o 
   5   5   3     2497.38     2544.77     45.61 o 
   7   5   3     7925.89     7687.63     85.33 o 
   9   5   3     2311.42     2242.52     41.52 o 
  11   5   3     1141.37     1156.79     32.84 o 
  13   5   3      710.19      695.08     22.25 o 
  15   5   3      409.19      407.46     22.26 o 
  17   5   3     1315.16     1309.49     36.85 o 
  19   5   3      386.43      463.58     37.00 o 
  21   5   3      113.58      148.56     23.65 o 
  23   5   3       27.70       20.46     17.47 o 
  25   5   3       83.81      121.14     33.30 o 
  27   5   3      610.66      645.91     80.80 o 
 -28   6   3        6.76      -60.39     60.39 o 
 -26   6   3      102.14       67.95     43.60 o 
 -24   6   3       13.04       40.12     40.74 o 
 -22   6   3       10.67       14.99     18.71 o 
 -20   6   3       15.44        0.43     20.26 o 
 -18   6   3        4.70       32.44     24.12 o 
 -16   6   3      212.38      227.78     33.82 o 
 -14   6   3       61.32       25.91     23.91 o 
 -12   6   3      430.00      441.00     41.52 o 
 -10   6   3      642.47      535.38     44.76 o 
  -8   6   3      225.26      137.20     26.62 o 
  -6   6   3      466.14      473.25     37.57 o 
  -4   6   3        1.71      -14.40     14.40 o 
  -2   6   3     1171.92     1251.53     42.70 o 
   0   6   3      486.51      440.08     36.01 o 
   2   6   3      985.76      921.10     41.11 o 
   4   6   3      213.31      171.64     24.38 o 
   6   6   3        2.57       16.13     18.32 o 
   8   6   3       16.44       49.13     18.78 o 
  10   6   3        1.41      -14.85     14.85 o 
  12   6   3      122.15      156.48     21.42 o 
  14   6   3       95.70       95.01     16.22 o 
  16   6   3      122.52      105.40     22.67 o 
  18   6   3      185.91      136.40     20.93 o 
  20   6   3       10.41       13.70     13.46 o 
 -25   7   3      251.73      405.76    103.66 o 
 -23   7   3       80.34      104.61     33.26 o 
 -21   7   3      110.31       94.75     60.21 o 
 -19   7   3      253.96      292.53     45.64 o 
 -17   7   3      245.30      224.91     37.27 o 
 -15   7   3     1278.31     1437.32     72.06 o 
 -13   7   3       90.65       39.50     27.83 o 
 -11   7   3       99.48      105.77     30.92 o 
  -9   7   3       19.64       32.76     26.76 o 
  -7   7   3     2160.11     2381.18     78.95 o 
  -5   7   3      166.08      121.00     32.48 o 
  -3   7   3      574.95      609.59     51.47 o 
  -1   7   3      305.78      293.56     34.85 o 
   1   7   3      890.19      778.26     96.99 o 
   3   7   3      509.73      510.71     46.26 o 
   5   7   3     1248.35     1373.41     58.02 o 
   7   7   3       75.51       69.59     24.67 o 
   9   7   3      205.78      265.52     31.08 o 
  11   7   3       21.28      -12.73     18.96 o 
  13   7   3     1512.43     1468.53     49.53 o 
  15   7   3      101.82      138.97     25.74 o 
  17   7   3      292.07      423.04     82.45 o 
  19   7   3       22.38       52.69     60.39 o 
 -20   8   3       43.39       80.57     66.03 o 
 -18   8   3       87.76       72.53     49.95 o 
 -16   8   3        4.78      -11.52     35.79 o 
 -14   8   3       46.10       31.60     32.72 o 
 -12   8   3       90.07       22.77     32.09 o 
 -10   8   3        0.56       -9.39     32.98 o 
  -8   8   3      176.42      184.22     48.44 o 
  -6   8   3       82.09       66.89     58.67 o 
  -4   8   3       54.71      107.50     48.50 o 
  -2   8   3        7.89       39.69     53.71 o 
   0   8   3      189.19      186.19     45.96 o 
   2   8   3       28.41       84.02     39.06 o 
   4   8   3        9.10       -6.24     27.14 o 
   6   8   3      237.02      208.90     39.29 o 
   8   8   3       75.25       89.73     28.36 o 
  10   8   3       13.81      -21.49     21.49 o 
  12   8   3       19.22       19.11     23.98 o 
  14   8   3       28.08       53.20     36.78 o 
  16   8   3        0.01       -7.18     23.95 o 
 -13   9   3      204.01      284.82     78.00 o 
 -11   9   3      223.04      269.77     75.61 o 
  -9   9   3      565.82      530.81    107.43 o 
  -1   9   3       50.35       84.50     66.71 o 
   1   9   3      177.71      273.87     85.87 o 
   3   9   3      262.32      322.10     56.61 o 
   5   9   3      136.70      133.94     64.66 o 
   7   9   3      452.04      690.41     93.57 o 
   9   9   3      171.19      180.98     61.75 o 
 -36   0   4       47.88      182.18     83.65 o 
 -34   0   4      463.94      430.91     97.51 o 
 -32   0   4     1702.39     1828.47     98.35 o 
 -30   0   4        2.47        3.00     26.63 o 
 -28   0   4     2240.36     2294.42    102.10 o 
 -26   0   4      549.48      515.81     38.79 o 
 -24   0   4      177.17      206.33     18.61 o 
 -22   0   4     2369.06     2402.78     57.52 o 
 -20   0   4    13660.52    14029.13    286.48 o 
 -18   0   4     2393.04     2134.42     54.02 o 
 -16   0   4     6570.70     6650.70     82.79 o 
 -14   0   4      762.92      783.96     24.76 o 
 -12   0   4     2719.70     2653.95     41.33 o 
 -10   0   4    17878.66    18306.34    171.56 o 
  -8   0   4    62572.62    62997.27    672.82 o 
  -6   0   4    57962.23    58836.11    493.33 o 
  -4   0   4     2968.28     3009.43     44.81 o 
  -2   0   4    25179.00    27268.44    243.36 o 
   0   0   4      340.83      362.71     14.75 o 
   2   0   4     4026.88     3961.19     52.90 o 
   4   0   4        4.54       47.33     34.65 o 
   6   0   4    29892.58    30934.85    299.30 o 
   8   0   4     9114.31     9893.74    103.58 o 
  10   0   4      485.74      582.92     16.54 o 
  12   0   4      769.47      927.17     72.05 o 
  14   0   4     8461.13     8568.32    149.87 o 
  16   0   4     3656.14     3814.44     68.18 o 
  18   0   4     9362.35     9871.98    158.40 o 
  20   0   4     1196.25     1270.89     43.56 o 
  22   0   4     2905.38     3116.42    100.30 o 
  24   0   4       42.20       53.97     28.67 o 
  26   0   4     1342.00     1311.24    277.04 o 
  28   0   4      152.46      170.13     48.71 o 
  30   0   4     1068.02     1047.59     89.98 o 
  32   0   4      133.82      139.08     50.89 o 
 -35   1   4       15.70       52.55     37.96 o 
 -33   1   4        4.34      -37.11     37.24 o 
 -31   1   4       56.90       50.30     23.40 o 
 -29   1   4        0.37        2.79     19.81 o 
 -27   1   4       15.59       14.22     16.26 o 
 -25   1   4        9.48        5.12     15.78 o 
 -23   1   4      216.85      224.59     17.38 o 
 -21   1   4      361.59      369.23     15.95 o 
 -19   1   4       24.32       16.98      9.45 o 
 -17   1   4        7.65        8.79      8.58 o 
 -15   1   4       64.17       57.65      7.67 o 
 -13   1   4      240.17      236.20     10.79 o 
 -11   1   4      238.29      203.17     10.49 o 
  -9   1   4      344.69      320.06     12.45 o 
  -7   1   4      759.97      764.65     16.50 o 
  -5   1   4      754.88      795.02     15.55 o 
  -3   1   4     4334.33     4364.81     44.31 o 
  -1   1   4     1526.30     1435.24     20.39 o 
   1   1   4       38.90       36.97      6.22 o 
   3   1   4     1673.53     1747.96     24.48 o 
   5   1   4     3677.47     3818.87     40.32 o 
   7   1   4      784.10      802.45     16.84 o 
   9   1   4     1209.12     1182.21     19.05 o 
  11   1   4      239.67      246.26     10.92 o 
  13   1   4      280.73      307.83     12.81 o 
  15   1   4      220.20      212.23     14.03 o 
  17   1   4       82.87      103.38     14.32 o 
  19   1   4        0.07      -11.20     11.20 o 
  21   1   4      132.66      115.75     26.94 o 
  23   1   4      247.26      265.10     23.66 o 
  25   1   4      282.12      246.13     23.16 o 
  27   1   4       75.58       96.88     30.02 o 
  29   1   4       14.22      -24.52     24.52 o 
  31   1   4        6.53       -5.42     27.60 o 
 -34   2   4      103.37       97.46     40.55 o 
 -32   2   4       36.11       32.17     33.12 o 
 -30   2   4     1731.68     1650.58     48.13 o 
 -28   2   4       64.04       46.90     19.00 o 
 -26   2   4      375.80      402.33     28.26 o 
 -24   2   4     1858.91     1831.44     40.03 o 
 -22   2   4      862.46      906.63     23.44 o 
 -20   2   4      361.38      351.57     16.97 o 
 -18   2   4     2937.43     3014.34     46.14 o 
 -16   2   4     1766.94     1856.08     29.65 o 
 -14   2   4     1338.28     1372.49     21.82 o 
 -12   2   4     1734.60     1779.02     26.21 o 
 -10   2   4     4944.73     4777.84     49.72 o 
  -8   2   4      162.69      165.04     11.47 o 
  -6   2   4       18.75        5.19      8.02 o 
  -4   2   4     7699.45     7332.61     77.00 o 
  -2   2   4    40667.70    42392.52    301.06 o 
   0   2   4    17332.24    17479.19    134.42 o 
   2   2   4    17028.41    16871.01    135.71 o 
   4   2   4    44844.34    45897.38    359.18 o 
   6   2   4      745.42      686.91     21.25 o 
   8   2   4      669.43      578.51     16.49 o 
  10   2   4     3585.48     3483.43     37.11 o 
  12   2   4     6424.69     6620.48     75.35 o 
  14   2   4     1151.72     1249.21     27.59 o 
  16   2   4     2149.15     2307.86     52.68 o 
  18   2   4      223.04      254.70     21.12 o 
  20   2   4       26.71       26.81     14.54 o 
  22   2   4       25.32       50.79     14.40 o 
  24   2   4     1777.29     1739.34     60.97 o 
  26   2   4      352.93      300.20     35.15 o 
  28   2   4      709.73      703.30     60.17 o 
  30   2   4       18.00       12.77     50.98 o 
  32   2   4      828.52      699.48    107.94 o 
 -33   3   4       55.83       39.30     45.89 o 
 -31   3   4       32.53       35.06     41.98 o 
 -29   3   4       58.63       68.50     18.02 o 
 -27   3   4       74.93       74.49     14.95 o 
 -25   3   4      180.37      163.60     20.08 o 
 -23   3   4      293.59      273.80     16.32 o 
 -21   3   4     1089.94     1037.45     29.31 o 
 -19   3   4        2.22       17.66     11.78 o 
 -17   3   4      324.45      335.22     18.79 o 
 -15   3   4       14.93       24.61     10.68 o 
 -13   3   4     3991.07     4025.68     49.50 o 
 -11   3   4     1034.16      953.52     22.59 o 
  -9   3   4      148.15      138.30     10.03 o 
  -7   3   4     1307.60     1363.19     23.82 o 
  -5   3   4     1956.83     2036.29     31.26 o 
  -3   3   4     3355.72     3536.82     53.73 o 
  -1   3   4     5216.53     4939.39     60.14 o 
   1   3   4       42.88       79.39      9.96 o 
   3   3   4     1421.10     1291.05     25.13 o 
   5   3   4     7206.56     7108.87     72.61 o 
   7   3   4     2289.58     2213.69     39.77 o 
   9   3   4     1228.42     1176.00     27.03 o 
  11   3   4     2201.99     2196.13     41.63 o 
  13   3   4     1321.52     1272.89     28.99 o 
  15   3   4     1859.61     1852.31     51.37 o 
  17   3   4      389.46      407.24     22.30 o 
  19   3   4       89.39       95.17     12.89 o 
  21   3   4       12.65        7.37     18.79 o 
  23   3   4     1079.77     1151.11     48.33 o 
  25   3   4      337.27      273.81     34.08 o 
  27   3   4      357.65      308.95     36.14 o 
  29   3   4        7.66      -40.20     54.40 o 
 -30   4   4        7.23        1.49     35.84 o 
 -28   4   4      444.48      385.56     35.22 o 
 -26   4   4     1226.92     1269.04     53.45 o 
 -24   4   4      285.41      298.67     19.61 o 
 -22   4   4      963.15     1010.36     35.54 o 
 -20   4   4      278.04      316.38     30.02 o 
 -18   4   4      982.28     1029.45     45.68 o 
 -16   4   4      206.40      204.91     26.25 o 
 -14   4   4     7904.14     7807.27    139.20 o 
 -12   4   4     5398.81     5559.12    147.85 o 
 -10   4   4      325.95      319.53     30.47 o 
  -8   4   4     4579.24     4318.84     64.44 o 
  -6   4   4     4006.24     3923.67     53.84 o 
  -4   4   4     1208.48     1273.83     29.34 o 
  -2   4   4      790.04      752.20     23.06 o 
   0   4   4     1788.87     1617.65     30.85 o 
   2   4   4       49.45       36.94     12.03 o 
   4   4   4     3555.12     3524.22     72.35 o 
   6   4   4      751.47      819.02     27.12 o 
   8   4   4     5567.29     5816.97     78.51 o 
  10   4   4     5637.95     5608.16     81.85 o 
  12   4   4      191.62      149.98     17.67 o 
  14   4   4      842.75      796.31     40.20 o 
  16   4   4      538.21      556.18     58.54 o 
  18   4   4       73.86       73.53     19.92 o 
  20   4   4     3365.37     3348.11     64.87 o 
  22   4   4      889.72      880.62     37.72 o 
  24   4   4      262.69      274.12     33.02 o 
  26   4   4       13.75      -18.47     54.65 o 
  28   4   4       69.17       46.30     26.17 o 
 -29   5   4        3.81       42.42     68.60 o 
 -27   5   4        1.12       28.56     39.24 o 
 -25   5   4       23.88       22.20     16.72 o 
 -23   5   4      363.81      360.65     31.96 o 
 -21   5   4        6.42       -1.03     18.74 o 
 -19   5   4       33.23       30.84     21.19 o 
 -17   5   4       88.16       72.62     22.54 o 
 -15   5   4      777.79      759.93     42.71 o 
 -13   5   4     2072.00     2096.35     76.77 o 
 -11   5   4     2662.07     2625.77     90.17 o 
  -9   5   4      307.10      273.58     26.63 o 
  -7   5   4      724.17      734.93     33.51 o 
  -5   5   4       41.66       39.55     15.25 o 
  -3   5   4     1066.27     1096.29     35.76 o 
  -1   5   4      305.17      295.16     20.50 o 
   1   5   4       28.90       31.02     14.17 o 
   3   5   4       48.55       49.86     18.90 o 
   5   5   4     3084.88     3040.69     66.55 o 
   7   5   4        0.11      -17.20     17.20 o 
   9   5   4      839.54      801.13     30.89 o 
  11   5   4      211.02      176.71     17.13 o 
  13   5   4     2229.96     2462.63     53.05 o 
  15   5   4     1004.67      982.37     33.62 o 
  17   5   4     1106.36     1169.47     32.60 o 
  19   5   4       13.69       23.57     20.96 o 
  21   5   4       12.17       50.96     22.03 o 
  23   5   4       11.50        0.93     25.59 o 
  25   5   4      134.02       54.91     65.86 o 
  27   5   4        6.47       46.87     67.23 o 
 -26   6   4       19.61       75.73     45.54 o 
 -24   6   4      333.40      332.41     42.09 o 
 -22   6   4      120.32      106.63     30.40 o 
 -20   6   4       13.83      -23.03     23.03 o 
 -18   6   4       34.78       42.83     26.07 o 
 -16   6   4     1107.89      951.67     57.70 o 
 -14   6   4        0.26       12.61     23.26 o 
 -12   6   4      289.76      198.69     35.04 o 
 -10   6   4      432.48      396.77     36.50 o 
  -8   6   4        3.88       25.24     20.85 o 
  -6   6   4      236.96      234.02     26.28 o 
  -4   6   4     2039.51     2131.31     70.16 o 
  -2   6   4     2576.73     2684.11     78.22 o 
   0   6   4      958.34      971.37     43.55 o 
   2   6   4      735.02      781.88     49.68 o 
   4   6   4     1116.41     1105.51     49.40 o 
   6   6   4      753.22      760.17     38.79 o 
   8   6   4        0.54        8.58     17.71 o 
  10   6   4      415.18      378.33     34.40 o 
  12   6   4      922.05      920.05     36.92 o 
  14   6   4       75.32      102.07     26.84 o 
  16   6   4        3.14       20.66     17.66 o 
  18   6   4      312.59      339.68     28.72 o 
  20   6   4        2.99      -13.69     40.54 o 
 -23   7   4       24.39       11.38     36.86 o 
 -21   7   4      140.10      209.04     53.54 o 
 -19   7   4      458.90      556.58    126.42 o 
 -17   7   4      340.41      353.77     43.26 o 
 -15   7   4        5.83       -7.71     26.25 o 
 -13   7   4      891.98      861.01     62.35 o 
 -11   7   4       17.17       40.36     33.95 o 
  -9   7   4      166.27      139.21     37.61 o 
  -7   7   4      442.58      451.97     46.04 o 
  -5   7   4       18.36        3.21     32.89 o 
  -3   7   4        6.82      -12.57     26.27 o 
  -1   7   4      218.81      222.45     38.21 o 
   1   7   4      507.08      633.24     64.30 o 
   3   7   4      368.07      430.16     43.75 o 
   5   7   4       33.81       -8.60     21.41 o 
   7   7   4       22.92       54.05     23.93 o 
   9   7   4       34.18       39.08     22.88 o 
  11   7   4       65.53       77.97     23.70 o 
  13   7   4        4.53      -16.28     16.28 o 
  15   7   4      872.92      765.68    100.58 o 
  17   7   4        0.39       10.09     52.86 o 
 -18   8   4       47.67      167.81     60.90 o 
 -16   8   4       13.85       22.39     37.65 o 
 -14   8   4       70.87       54.97     41.66 o 
 -12   8   4        6.36       42.03     52.86 o 
 -10   8   4       17.57      -33.88     34.15 o 
  -8   8   4      132.28       69.45     65.00 o 
  -6   8   4     1156.25     1035.78    130.18 o 
  -4   8   4        1.57      -28.23     48.58 o 
  -2   8   4      196.02      163.54     68.25 o 
   0   8   4        2.47      -31.74     31.74 o 
   2   8   4        0.03       23.86     35.05 o 
   4   8   4       55.88       51.39     30.71 o 
   6   8   4       56.99       48.80     30.73 o 
   8   8   4      377.25      394.27     46.23 o 
  10   8   4       31.35       10.87     27.80 o 
  12   8   4       17.53       31.82     41.06 o 
  14   8   4       12.44      -12.83     31.13 o 
  -1   9   4       93.60      219.64     81.94 o 
   1   9   4       18.62       61.58     65.00 o 
   3   9   4      119.23      309.62     76.29 o 
   5   9   4      169.65      150.02     66.37 o 
   7   9   4      190.29      367.78     77.49 o 
 -35   1   5      271.39      161.64     54.98 o 
 -33   1   5       32.98       51.26     45.50 o 
 -31   1   5        0.07      -13.81     23.53 o 
 -29   1   5        9.82        4.05     18.72 o 
 -27   1   5     2437.60     2376.71     60.27 o 
 -25   1   5     1626.36     1553.36     36.84 o 
 -23   1   5        7.08       21.67     12.89 o 
 -21   1   5     6962.09     6712.61    130.01 o 
 -19   1   5      167.99      132.49     15.55 o 
 -17   1   5      940.72      943.63     26.55 o 
 -15   1   5     1095.80     1088.00     26.56 o 
 -13   1   5      510.78      503.30     16.98 o 
 -11   1   5      411.59      303.08     14.81 o 
  -9   1   5    16953.63    17992.83    142.24 o 
  -7   1   5    12196.86    12858.00     94.70 o 
  -5   1   5     4321.11     4827.37     48.39 o 
  -3   1   5     1451.91     1189.61     24.26 o 
  -1   1   5     7460.23     7189.75     70.47 o 
   1   1   5      778.40      810.39     18.27 o 
   3   1   5     1870.36     1923.75     27.23 o 
   5   1   5     4391.53     4424.62     64.67 o 
   7   1   5      377.81      435.46     14.97 o 
   9   1   5    12846.63    13305.27    109.87 o 
  11   1   5      248.38      229.05     13.09 o 
  13   1   5        2.46       -2.54      9.33 o 
  15   1   5      136.63      145.80     19.01 o 
  17   1   5     4031.34     4093.04     79.10 o 
  19   1   5       37.24       59.54     16.38 o 
  21   1   5     3033.99     3024.77     64.83 o 
  23   1   5       49.01       42.51     17.83 o 
  25   1   5      223.92      166.75     26.54 o 
  27   1   5      992.42      923.80     45.64 o 
  29   1   5      105.74      168.14     42.20 o 
  31   1   5      197.90      199.65     67.49 o 
 -34   2   5       71.23      -17.62     64.49 o 
 -32   2   5        0.91       16.04     26.01 o 
 -30   2   5       58.72       74.62     23.63 o 
 -28   2   5       10.89        5.74     16.40 o 
 -26   2   5        3.02       -9.22     11.25 o 
 -24   2   5      183.74      180.05     17.21 o 
 -22   2   5      370.21      380.42     26.02 o 
 -20   2   5        0.76       10.41     13.42 o 
 -18   2   5      104.72      103.76     17.09 o 
 -16   2   5      924.74      986.33     32.05 o 
 -14   2   5      188.25      207.65     16.71 o 
 -12   2   5       75.21       69.74     11.68 o 
 -10   2   5        0.05        1.55      7.47 o 
  -8   2   5       19.15        8.30      7.51 o 
  -6   2   5      273.75      285.02     13.86 o 
  -4   2   5       22.38       16.25      8.66 o 
  -2   2   5       30.97        1.71      7.69 o 
   0   2   5      754.16      723.31     18.35 o 
   2   2   5       36.88       46.26      8.88 o 
   4   2   5      477.22      474.09     16.08 o 
   6   2   5      522.47      573.86     18.37 o 
   8   2   5      482.03      487.39     17.11 o 
  10   2   5      403.91      458.48     24.26 o 
  12   2   5     1781.72     1738.63     32.12 o 
  14   2   5      178.73      197.84     16.91 o 
  16   2   5      875.00      842.77     24.25 o 
  18   2   5      466.14      414.08     52.03 o 
  20   2   5      401.25      434.87     29.74 o 
  22   2   5      270.43      240.24     29.60 o 
  24   2   5      164.44      207.38     22.60 o 
  26   2   5       42.79       44.73     25.75 o 
  28   2   5      370.21      308.21     38.13 o 
  30   2   5      157.65       77.56     36.47 o 
 -31   3   5       91.33       76.29     67.74 o 
 -29   3   5      125.43      182.21     40.53 o 
 -27   3   5       26.46       -0.43     20.02 o 
 -25   3   5      270.69      252.39     20.22 o 
 -23   3   5       60.07       83.30     20.71 o 
 -21   3   5     3011.91     2848.87     68.99 o 
 -19   3   5      629.49      638.17     35.17 o 
 -17   3   5     4490.25     4226.84     75.14 o 
 -15   3   5     1169.48     1209.46     35.60 o 
 -13   3   5     1965.50     1906.24     42.24 o 
 -11   3   5      359.22      429.64     20.23 o 
  -9   3   5      346.71      378.20     19.42 o 
  -7   3   5      528.04      609.31     20.41 o 
  -5   3   5      339.52      279.38     15.72 o 
  -3   3   5     8728.72     8652.31     93.87 o 
  -1   3   5     5310.68     5022.16     63.68 o 
   1   3   5       18.41       31.39     11.04 o 
   3   3   5      333.12      316.80     15.85 o 
   5   3   5        1.75       -3.82     10.23 o 
   7   3   5     4342.55     4320.71     74.38 o 
   9   3   5        0.24       10.50     13.47 o 
  11   3   5     2065.20     1990.45     41.05 o 
  13   3   5      270.24      266.74     15.58 o 
  15   3   5       32.21       29.26     14.80 o 
  17   3   5        6.96       14.32     14.20 o 
  19   3   5      136.73      150.33     22.62 o 
  21   3   5        0.21       23.09     21.41 o 
  23   3   5        6.80       -5.81     18.17 o 
  25   3   5      303.00      269.62     29.09 o 
  27   3   5      518.11      411.58    100.07 o 
  29   3   5      415.81      485.30    107.60 o 
 -30   4   5        2.44      -48.24     48.24 o 
 -28   4   5        9.37       23.18     37.98 o 
 -26   4   5      130.50       97.63     18.00 o 
 -24   4   5      119.08      114.08     22.72 o 
 -22   4   5       11.15       -9.14     18.92 o 
 -20   4   5        5.28       10.44     19.45 o 
 -18   4   5      218.49      165.37     27.77 o 
 -16   4   5       10.81        3.67     18.84 o 
 -14   4   5      172.34      172.19     23.86 o 
 -12   4   5     1090.68     1040.14     45.68 o 
 -10   4   5       32.43       61.40     15.45 o 
  -8   4   5      329.44      304.58     23.89 o 
  -6   4   5      766.07      775.40     30.12 o 
  -4   4   5      413.44      399.22     21.53 o 
  -2   4   5     1201.41     1165.14     32.52 o 
   0   4   5      698.59      692.44     25.92 o 
   2   4   5      563.46      546.56     23.41 o 
   4   4   5      200.50      246.52     20.69 o 
   6   4   5      645.39      686.30     31.90 o 
   8   4   5       86.96      113.22     15.85 o 
  10   4   5     1145.96     1190.21     39.26 o 
  12   4   5      682.69      709.00     30.48 o 
  14   4   5        9.75       17.55     13.17 o 
  16   4   5        4.96       11.90     15.97 o 
  18   4   5      564.06      600.80     30.50 o 
  20   4   5       32.70       36.07     15.49 o 
  22   4   5      662.44      624.48     84.98 o 
  24   4   5       98.32      119.52     34.98 o 
  26   4   5      144.25      211.78     82.79 o 
 -27   5   5      260.18      206.69     23.51 o 
 -25   5   5      964.34      963.43     53.67 o 
 -23   5   5      110.61       92.06     25.61 o 
 -21   5   5        0.39       23.00     25.74 o 
 -19   5   5        1.19      -14.78     23.38 o 
 -17   5   5       84.30      107.45     48.26 o 
 -15   5   5      443.92      430.65     43.11 o 
 -13   5   5      169.48      126.67     43.73 o 
 -11   5   5       82.88       78.24     34.44 o 
  -9   5   5     2550.04     2806.16     70.86 o 
  -7   5   5     2504.49     2392.41     58.20 o 
  -5   5   5     2223.87     2304.05     56.61 o 
  -3   5   5      121.92      151.50     21.16 o 
  -1   5   5       60.57       57.28     19.24 o 
   1   5   5      201.78      192.32     22.22 o 
   3   5   5     3964.66     3902.83     79.16 o 
   5   5   5      813.81      785.20     36.22 o 
   7   5   5     1286.10     1296.56     43.68 o 
   9   5   5       77.70      109.98     18.58 o 
  11   5   5       38.35       41.02     20.96 o 
  13   5   5      994.30     1064.65     43.91 o 
  15   5   5     1278.69     1272.95     40.74 o 
  17   5   5      107.35      104.18     18.61 o 
  19   5   5      938.23     1004.23     53.48 o 
  21   5   5      164.37      137.87     29.48 o 
  23   5   5      224.18      266.35     38.21 o 
  25   5   5        0.86      -36.61     61.07 o 
 -26   6   5        4.86      -41.23     55.94 o 
 -24   6   5       16.42       -6.33     37.80 o 
 -22   6   5        4.38       52.41     34.66 o 
 -20   6   5      222.70      167.31     36.39 o 
 -18   6   5        0.05        3.35     25.64 o 
 -16   6   5      228.93      203.52     46.68 o 
 -14   6   5      297.00      280.06     39.51 o 
 -12   6   5      311.42      208.01     37.04 o 
 -10   6   5       10.22       10.97     21.67 o 
  -8   6   5        4.69       27.76     22.51 o 
  -6   6   5        3.13       -1.68     20.63 o 
  -4   6   5      209.38      224.42     31.19 o 
  -2   6   5        5.19       19.40     21.24 o 
   0   6   5      558.14      570.23     40.31 o 
   2   6   5        0.67      -11.47     19.26 o 
   4   6   5      353.16      370.70     54.42 o 
   6   6   5       16.58       31.64     21.63 o 
   8   6   5      912.20      956.65     41.49 o 
  10   6   5        4.95      -16.13     16.13 o 
  12   6   5      318.91      256.91     27.31 o 
  14   6   5      319.84      306.55     32.16 o 
  16   6   5       99.09       52.54     19.83 o 
  18   6   5       18.50       44.26     32.84 o 
 -21   7   5      442.72      545.35     74.41 o 
 -19   7   5     1758.03     2027.62    104.44 o 
 -17   7   5        0.56       34.49     32.83 o 
 -15   7   5       12.54       63.30     32.84 o 
 -13   7   5      234.68      242.48     40.87 o 
 -11   7   5     2378.43     2305.66    115.81 o 
  -9   7   5      513.22      437.75     89.98 o 
  -7   7   5       86.96      121.85     43.30 o 
  -5   7   5        1.27      -29.63     29.63 o 
  -3   7   5      409.49      406.76     88.01 o 
  -1   7   5      509.19      626.81     52.68 o 
   1   7   5     1578.70     1755.22     78.45 o 
   3   7   5      380.55      379.06     61.45 o 
   5   7   5      488.40      577.65     42.64 o 
   7   7   5      111.02      148.17     29.98 o 
   9   7   5      752.25      810.52     45.62 o 
  11   7   5      110.97       95.53     26.98 o 
  13   7   5      402.42      379.51     36.56 o 
  15   7   5      100.64      156.35     64.66 o 
 -16   8   5       31.76      -29.59     46.36 o 
 -14   8   5        1.57        4.79     50.98 o 
 -12   8   5      163.31      179.07     50.93 o 
 -10   8   5      217.98       82.97     68.60 o 
  -4   8   5        0.06       -0.51     53.71 o 
  -2   8   5        0.86       14.63     37.45 o 
   0   8   5        2.90      -15.55     34.89 o 
   2   8   5       36.06       22.21     35.70 o 
   4   8   5       29.09       36.36     30.26 o 
   6   8   5       23.19        1.20     33.72 o 
   8   8   5       57.08       20.39     36.94 o 
  10   8   5        3.59      -37.98     37.98 o 
   1   9   5       74.17       64.15     63.64 o 
 -34   0   6       17.55      -51.32     51.32 o 
 -32   0   6      114.75      158.06     75.78 o 
 -30   0   6       61.29       54.41     35.77 o 
 -28   0   6      186.66      212.60     27.36 o 
 -26   0   6     1636.57     1509.52     74.48 o 
 -24   0   6     5060.67     5054.86    160.99 o 
 -22   0   6     2975.98     2897.29    163.36 o 
 -20   0   6     3188.52     3072.29    164.90 o 
 -18   0   6       10.97       -4.62     35.24 o 
 -16   0   6     2613.41     2499.52     98.52 o 
 -14   0   6     7794.87     7502.73    218.45 o 
 -12   0   6     4519.26     4460.63     92.88 o 
 -10   0   6    14014.27    13684.57    164.73 o 
  -8   0   6     6696.78     6962.83     90.92 o 
  -6   0   6      696.02      624.36     24.43 o 
  -4   0   6     2052.46     2118.12     40.65 o 
  -2   0   6    29841.67    30455.13    427.80 o 
   0   0   6     8034.89     8032.08    129.62 o 
   2   0   6    27052.64    27255.36    515.97 o 
   4   0   6     1026.98      955.94     28.45 o 
   6   0   6     2155.54     2163.52     54.71 o 
   8   0   6     6164.18     5869.40    148.24 o 
  10   0   6     5200.26     5077.26    117.31 o 
  12   0   6        4.13       13.11     12.98 o 
  14   0   6     4122.25     4086.54    125.48 o 
  16   0   6      530.81      521.62     46.57 o 
  18   0   6     3293.99     3517.63    115.25 o 
  20   0   6      194.18      150.15     31.96 o 
  22   0   6     2026.31     2110.07     85.21 o 
  24   0   6        0.23       -2.40     21.43 o 
  26   0   6     2540.91     2382.00     86.77 o 
  28   0   6      632.35      714.53    116.49 o 
 -33   1   6        0.11       57.91     46.41 o 
 -31   1   6       19.94       45.83     40.50 o 
 -29   1   6        1.24       -1.64     13.21 o 
 -27   1   6       84.66       83.48     19.16 o 
 -25   1   6        5.70       24.93     18.54 o 
 -23   1   6        0.21       13.37     20.79 o 
 -21   1   6       99.08       77.29     25.60 o 
 -19   1   6       99.26      126.32     25.63 o 
 -17   1   6      408.58      400.25     33.40 o 
 -15   1   6      401.97      455.46     29.62 o 
 -13   1   6      770.65      803.39     47.21 o 
 -11   1   6      273.00      287.44     17.16 o 
  -9   1   6       21.89       12.90      8.59 o 
  -7   1   6      380.21      375.90     14.43 o 
  -5   1   6      252.65      266.42     15.36 o 
  -3   1   6       16.92       11.77      9.93 o 
  -1   1   6      419.49      370.89     18.78 o 
   1   1   6      654.16      612.58     17.80 o 
   3   1   6        1.81       -7.41      7.41 o 
   5   1   6        0.93        8.82     10.04 o 
   7   1   6       24.73       15.31     10.59 o 
   9   1   6        0.08       -5.74     10.12 o 
  11   1   6      526.19      503.30     20.04 o 
  13   1   6      507.35      469.53     16.32 o 
  15   1   6       22.61       41.58     17.94 o 
  17   1   6      144.57      131.05     22.36 o 
  19   1   6        5.13        7.81     16.63 o 
  21   1   6       28.62       52.79     19.43 o 
  23   1   6        8.61        1.85     16.41 o 
  25   1   6        0.01      -14.84     14.84 o 
  27   1   6        0.05        9.04     22.48 o 
  29   1   6        9.47       16.32     43.14 o 
 -32   2   6      441.69      334.77     92.72 o 
 -30   2   6      432.33      418.08     91.35 o 
 -28   2   6      787.36      750.50     38.23 o 
 -26   2   6       23.91       50.54     17.10 o 
 -24   2   6        5.63        2.55     15.96 o 
 -22   2   6      645.38      667.45     33.32 o 
 -20   2   6    10964.73    10875.14    219.56 o 
 -18   2   6     3839.40     3880.43     82.34 o 
 -16   2   6       47.28       38.44     20.22 o 
 -14   2   6      492.87      481.16     28.76 o 
 -12   2   6     5142.98     5253.27     80.83 o 
 -10   2   6      406.11      437.30     19.51 o 
  -8   2   6      929.42      845.90     25.75 o 
  -6   2   6     1116.30     1220.84     27.16 o 
  -4   2   6     1392.65     1421.47     30.40 o 
  -2   2   6      236.61      281.53     15.40 o 
   0   2   6     7074.26     7209.28     73.28 o 
   2   2   6       95.89       95.71     13.79 o 
   4   2   6     2092.45     2144.52     43.18 o 
   6   2   6      688.23      711.70     27.33 o 
   8   2   6    13673.31    13392.58    154.52 o 
  10   2   6     2985.71     2873.23     50.56 o 
  12   2   6     5075.78     5022.58     66.64 o 
  14   2   6     1419.75     1404.70     55.79 o 
  16   2   6     3441.04     3356.88     59.64 o 
  18   2   6      104.75      106.74     29.03 o 
  20   2   6      666.61      744.63     43.13 o 
  22   2   6       98.98      132.40     22.63 o 
  24   2   6     1224.17     1147.83     47.15 o 
  26   2   6       47.72       -2.38     64.75 o 
  28   2   6     1635.06     1645.59    130.69 o 
 -31   3   6        2.94       53.20     65.86 o 
 -29   3   6       17.88       -4.51     18.70 o 
 -27   3   6      218.21      190.66     24.49 o 
 -25   3   6       91.15      121.93     28.10 o 
 -23   3   6        0.27        2.97     18.35 o 
 -21   3   6        7.89        2.01     18.10 o 
 -19   3   6       24.27       31.69     20.17 o 
 -17   3   6     2401.69     2313.26     64.14 o 
 -15   3   6      896.56      849.91     40.19 o 
 -13   3   6     1156.75     1200.30     67.14 o 
 -11   3   6      323.51      381.80     26.56 o 
  -9   3   6      323.70      328.73     26.89 o 
  -7   3   6       43.81       32.94     15.06 o 
  -5   3   6     1393.34     1349.72     40.81 o 
  -3   3   6       27.22       13.07     12.97 o 
  -1   3   6      983.54      922.12     41.23 o 
   1   3   6     2583.03     2526.58     58.83 o 
   3   3   6      588.04      597.84     23.64 o 
   5   3   6       24.97       12.25     13.65 o 
   7   3   6      146.67      133.63     17.52 o 
   9   3   6       26.77        5.47     13.22 o 
  11   3   6     1875.22     1735.48     40.91 o 
  13   3   6     1047.27      998.75     29.24 o 
  15   3   6       78.67       70.29     18.23 o 
  17   3   6       21.13        8.69     14.05 o 
  19   3   6       33.33       42.68     29.82 o 
  21   3   6       22.45       22.85     23.17 o 
  23   3   6        2.94        9.89     22.68 o 
  25   3   6       35.57       41.24     30.53 o 
  27   3   6       50.60       95.62     78.52 o 
 -28   4   6       42.59       62.10     25.17 o 
 -26   4   6     1330.52     1193.19     54.50 o 
 -24   4   6      907.11      882.01     48.35 o 
 -22   4   6       44.53       65.73     28.47 o 
 -20   4   6      536.38      529.93     46.31 o 
 -18   4   6      105.53       85.96     29.18 o 
 -16   4   6     5273.29     5323.16    189.58 o 
 -14   4   6     1570.10     1680.61    159.20 o 
 -12   4   6       11.19       20.10     20.31 o 
 -10   4   6      816.63      800.80     39.64 o 
  -8   4   6     1469.42     1634.66     48.01 o 
  -6   4   6     4132.95     4190.77     78.18 o 
  -4   4   6     6942.59     7034.39    108.11 o 
  -2   4   6     3745.47     3555.01     64.65 o 
   0   4   6       34.09       24.01     15.53 o 
   2   4   6     1503.64     1485.09     46.92 o 
   4   4   6     2201.82     2336.49     57.74 o 
   6   4   6     2260.37     2270.47     50.70 o 
   8   4   6      290.35      261.18     29.63 o 
  10   4   6       62.96       97.63     19.02 o 
  12   4   6      269.43      246.11     22.53 o 
  14   4   6      286.41      277.40     21.49 o 
  16   4   6      210.87      167.31     25.14 o 
  18   4   6     1950.25     2017.62     56.55 o 
  20   4   6      619.81      570.87     39.68 o 
  22   4   6       86.80       93.40     39.69 o 
  24   4   6       70.27      210.06     80.91 o 
 -27   5   6      459.50      418.25     53.71 o 
 -25   5   6        3.36        4.62     35.24 o 
 -23   5   6      204.20      193.58     36.42 o 
 -21   5   6        8.14      -13.97     24.91 o 
 -19   5   6      183.84      116.48     65.48 o 
 -17   5   6      438.46      438.81     46.24 o 
 -15   5   6      512.94      452.54     47.76 o 
 -13   5   6       54.21       54.95     29.17 o 
 -11   5   6      144.89      139.53     28.62 o 
  -9   5   6        5.51       10.92     21.27 o 
  -7   5   6       34.02       29.03     19.47 o 
  -5   5   6       26.60       30.78     24.08 o 
  -3   5   6       22.39       29.27     20.91 o 
  -1   5   6        1.80        8.92     19.34 o 
   1   5   6     1712.73     1612.89     57.98 o 
   3   5   6       45.97       51.99     20.05 o 
   5   5   6      194.01      203.21     31.76 o 
   7   5   6       32.15       16.37     17.99 o 
   9   5   6      469.83      468.95     36.63 o 
  11   5   6      338.65      370.17     32.80 o 
  13   5   6      433.44      407.35     28.64 o 
  15   5   6      263.18      259.63     23.14 o 
  17   5   6        2.04       -8.96     23.52 o 
 -24   6   6      105.87       58.85     46.36 o 
 -22   6   6      297.21      354.33     53.10 o 
 -20   6   6     1792.50     1689.38     81.39 o 
 -18   6   6      470.31      449.89     49.09 o 
 -16   6   6       17.15       32.74     30.31 o 
 -14   6   6        0.18       -9.31     27.30 o 
 -12   6   6      218.69      243.85     40.88 o 
 -10   6   6      213.96      170.04     49.18 o 
  -8   6   6      339.34      337.95     54.67 o 
  -6   6   6      566.43      511.62     48.53 o 
  -4   6   6      121.59      102.63     30.80 o 
  -2   6   6       12.66       29.21     27.13 o 
   0   6   6       50.88       16.89     25.41 o 
   2   6   6      403.14      455.77     37.45 o 
   4   6   6       28.31        1.92     20.42 o 
   6   6   6      747.20      768.58     43.43 o 
   8   6   6      501.61      530.52     53.10 o 
  10   6   6      289.28      254.61     26.21 o 
  12   6   6        0.43      -19.97     21.39 o 
  14   6   6     1235.88     1317.01    115.47 o 
  16   6   6      176.42      121.39     38.49 o 
 -21   7   6       92.28      168.33     59.70 o 
 -19   7   6        2.30       31.46     42.77 o 
 -17   7   6      205.85      222.38     63.64 o 
 -15   7   6      118.20      137.09     46.07 o 
 -13   7   6       69.28       49.35     52.60 o 
 -11   7   6      202.10      315.10     89.64 o 
  -9   7   6      149.57      117.01     67.91 o 
  -7   7   6       93.29      120.09     63.12 o 
  -5   7   6       56.65      -13.00     46.70 o 
  -3   7   6      424.52      483.93     59.37 o 
  -1   7   6      145.59      158.65     37.40 o 
   1   7   6       72.40       76.87     32.59 o 
   3   7   6       84.37       63.12     31.43 o 
   5   7   6       22.43       47.95     25.24 o 
   7   7   6      155.33      132.50     29.62 o 
   9   7   6        5.89       -9.16     24.63 o 
  11   7   6      458.99      488.38     52.52 o 
 -14   8   6       96.47      145.57     68.08 o 
  -4   8   6      108.98      124.70     69.62 o 
  -2   8   6       33.62       18.85     37.35 o 
   0   8   6      230.97      229.71     58.67 o 
   2   8   6        0.04      -45.67     45.67 o 
   4   8   6      314.61      255.91     53.09 o 
   6   8   6       61.17        9.41     49.95 o 
 -33   1   7       19.91       24.98     66.54 o 
 -31   1   7       76.86      109.42     41.44 o 
 -29   1   7      172.30      123.90     27.52 o 
 -27   1   7       29.74       33.98     19.31 o 
 -25   1   7      349.04      270.87     35.94 o 
 -23   1   7     1876.98     1907.58     70.65 o 
 -21   1   7      396.18      418.25     55.12 o 
 -19   1   7      759.07      909.89     49.33 o 
 -17   1   7      213.71      197.16     29.29 o 
 -15   1   7     1943.15     2096.08     60.79 o 
 -13   1   7     1123.82     1247.62     66.20 o 
 -11   1   7       40.76       31.92     15.20 o 
  -9   1   7       22.06       31.36     15.02 o 
  -7   1   7       79.19       95.31     13.33 o 
  -5   1   7     2105.37     2120.14     46.74 o 
  -3   1   7      155.06      156.93     17.68 o 
  -1   1   7      564.22      547.92     23.72 o 
   1   1   7      538.11      540.79     21.03 o 
   3   1   7      260.73      250.52     18.46 o 
   5   1   7     1226.04     1266.09     52.12 o 
   7   1   7     3411.86     3290.14     66.01 o 
   9   1   7      232.15      195.82     16.03 o 
  11   1   7        7.77       15.02     11.37 o 
  13   1   7       70.43       67.76     11.79 o 
  15   1   7      137.56       87.60     14.38 o 
  17   1   7      151.50      207.52     27.60 o 
  19   1   7     1948.30     1760.75     60.25 o 
  21   1   7        0.02       -0.46     17.90 o 
  23   1   7       48.07       21.14     19.69 o 
  25   1   7        0.43        1.48     22.31 o 
 -32   2   7        2.43      -15.74     60.21 o 
 -30   2   7        0.04        2.63     27.59 o 
 -28   2   7        2.41      -28.97     38.64 o 
 -26   2   7        8.89       -6.63     19.49 o 
 -24   2   7      194.79      124.75     25.41 o 
 -22   2   7       11.26        4.96     24.10 o 
 -20   2   7      678.73      654.10     41.61 o 
 -18   2   7       86.85       52.83     28.08 o 
 -16   2   7       14.19       48.25     25.73 o 
 -14   2   7      195.07      201.24     28.37 o 
 -12   2   7       71.95       72.24     19.42 o 
 -10   2   7       50.31       37.59     17.39 o 
  -8   2   7      886.63      886.58     44.96 o 
  -6   2   7      250.46      249.14     21.32 o 
  -4   2   7      236.82      245.99     18.95 o 
  -2   2   7      514.80      548.36     24.47 o 
   0   2   7      746.95      812.45     37.31 o 
   2   2   7      316.93      352.91     23.81 o 
   4   2   7      998.96     1039.97     35.70 o 
   6   2   7     2534.64     2519.77     59.10 o 
   8   2   7     2638.73     2544.03     51.94 o 
  10   2   7      327.69      265.27     19.91 o 
  12   2   7      423.67      390.50     19.43 o 
  14   2   7        0.44       -9.65      9.65 o 
  16   2   7      178.87      217.84     24.31 o 
  18   2   7      265.40      246.26     30.26 o 
  20   2   7      485.54      404.94     34.91 o 
  22   2   7      183.59      157.88     26.99 o 
  24   2   7      398.63      371.11     39.15 o 
  26   2   7      119.66      201.83     55.39 o 
 -29   3   7       45.56       18.80     29.08 o 
 -27   3   7       20.41       13.49     27.35 o 
 -25   3   7      168.87      174.66     28.36 o 
 -23   3   7      343.72      320.90     36.10 o 
 -21   3   7      700.31      648.32     51.75 o 
 -19   3   7     1059.80     1067.36     53.50 o 
 -17   3   7        1.73        0.31     24.39 o 
 -15   3   7      182.54      182.90     44.20 o 
 -13   3   7       12.97        5.09     23.60 o 
 -11   3   7      374.57      359.91     35.93 o 
  -9   3   7     1700.77     1748.83     73.44 o 
  -7   3   7     3720.69     3424.73    102.41 o 
  -5   3   7     3179.89     3098.56     65.75 o 
  -3   3   7      152.84      203.27     22.10 o 
  -1   3   7      874.28      820.80     34.12 o 
   1   3   7      242.31      246.65     24.12 o 
   3   3   7     1660.93     1576.68     54.48 o 
   5   3   7     1561.34     1570.28     54.46 o 
   7   3   7     3317.36     3194.34     75.33 o 
   9   3   7      312.89      366.75     25.99 o 
  11   3   7      532.62      498.84     27.30 o 
  13   3   7      516.31      502.86     30.66 o 
  15   3   7      995.18     1008.04     41.93 o 
  17   3   7      215.64      237.64     31.16 o 
  19   3   7      250.47      179.68     25.43 o 
  21   3   7       15.21       23.61     33.87 o 
  25   3   7       18.40      -33.02     53.20 o 
 -28   4   7        0.03       -1.54     34.04 o 
 -26   4   7       36.57       99.22     44.48 o 
 -24   4   7        3.52       -5.18     27.14 o 
 -22   4   7       72.62       32.93     28.24 o 
 -20   4   7       66.96       30.03     27.18 o 
 -18   4   7      278.47      283.24     48.11 o 
 -16   4   7       16.67       34.03     27.79 o 
 -14   4   7        0.49       -5.63     23.78 o 
 -12   4   7        0.45      -20.07     20.22 o 
 -10   4   7      391.29      411.05     33.36 o 
  -8   4   7       86.03      114.39     26.17 o 
  -6   4   7      910.36      973.29     49.88 o 
  -4   4   7      307.11      295.69     31.73 o 
  -2   4   7     1340.90     1381.38     54.55 o 
   0   4   7       21.35        1.91     18.16 o 
   2   4   7     1463.95     1513.43     67.40 o 
   4   4   7        1.60       -4.86     16.82 o 
   6   4   7     1926.42     2102.54     66.11 o 
   8   4   7     1053.72     1068.62     49.60 o 
  10   4   7      265.01      278.93     26.34 o 
  12   4   7       43.87       21.74     19.69 o 
  14   4   7      205.41      209.81     20.55 o 
  16   4   7       55.26       16.81     28.78 o 
  18   4   7      549.34      606.08     62.78 o 
  20   4   7      348.65      265.66     40.03 o 
 -25   5   7      762.91      716.58     79.89 o 
 -23   5   7      464.74      467.04     58.91 o 
 -21   5   7      237.05      336.52     67.38 o 
 -19   5   7       37.88       40.69     30.50 o 
 -17   5   7      580.05      602.24     65.21 o 
 -15   5   7      435.53      548.04     51.82 o 
 -13   5   7      856.25      935.71     62.56 o 
 -11   5   7      412.54      427.13     68.55 o 
  -9   5   7      262.76      232.93     76.81 o 
  -7   5   7      146.91      156.32     29.97 o 
  -5   5   7       12.47       14.10     24.96 o 
  -3   5   7       17.89       29.41     36.73 o 
  -1   5   7     2306.32     2439.18     74.66 o 
   1   5   7     2398.32     2534.28     75.28 o 
   3   5   7      436.40      415.76     35.04 o 
   5   5   7      115.17       85.06     21.11 o 
   7   5   7       93.09       61.77     30.02 o 
   9   5   7       75.43       72.93     25.67 o 
  11   5   7     1705.64     1554.18     58.41 o 
  13   5   7       69.50       94.07     21.62 o 
  15   5   7        9.46       13.07     30.28 o 
 -22   6   7       54.89       93.57     53.37 o 
 -20   6   7       95.25       33.32     37.73 o 
 -18   6   7        2.13       37.35     33.60 o 
 -16   6   7       81.31       44.78     39.84 o 
 -14   6   7        1.38       17.34     36.58 o 
 -12   6   7       66.98      108.45     66.37 o 
 -10   6   7       33.98       10.78     51.15 o 
  -8   6   7      230.48      201.34     69.62 o 
  -6   6   7        0.09       -2.57     44.65 o 
  -4   6   7      477.70      477.67     63.68 o 
  -2   6   7      275.56      258.02     44.77 o 
   0   6   7       60.37       54.16     29.51 o 
   2   6   7       73.80       80.57     31.45 o 
   4   6   7       17.51       -2.54     21.79 o 
   6   6   7        0.49        4.69     21.49 o 
   8   6   7      201.26      190.59     28.86 o 
  10   6   7       39.98        1.38     26.81 o 
  12   6   7       47.17      145.40     67.40 o 
 -17   7   7       83.52      122.82     62.27 o 
 -15   7   7      141.74      199.87     51.89 o 
 -13   7   7      254.48      262.24     89.12 o 
  -5   7   7      301.59      325.02     82.45 o 
  -3   7   7      910.80      971.67    108.11 o 
  -1   7   7      166.16      210.37     41.16 o 
   1   7   7       41.08       48.13     30.34 o 
   3   7   7       16.23       -5.05     34.94 o 
   5   7   7      757.40      738.42     67.65 o 
   7   7   7      564.88      629.20     57.01 o 
   9   7   7      181.42      171.58     47.04 o 
  -2   8   7      139.83      180.64     71.68 o 
   0   8   7       66.63       68.43     59.02 o 
   2   8   7       79.66      122.31     62.27 o 
 -30   0   8       38.07       65.69     65.69 o 
 -28   0   8       62.25      128.92     46.60 o 
 -26   0   8     3981.39     3991.29    127.73 o 
 -24   0   8      101.35       86.85     42.08 o 
 -22   0   8        2.49       -7.63     38.15 o 
 -20   0   8     1239.02     1059.62     78.94 o 
 -18   0   8     1727.02     1700.28     93.20 o 
 -16   0   8      754.47      774.72     64.43 o 
 -14   0   8     3871.20     4368.41    197.28 o 
 -12   0   8       32.07       49.18     23.45 o 
 -10   0   8       41.57       82.19     46.70 o 
  -8   0   8      737.93      836.34     64.47 o 
  -6   0   8     4869.96     4767.11    167.98 o 
  -4   0   8       89.42       92.94     26.65 o 
  -2   0   8     6442.24     6484.55    237.34 o 
   0   0   8     1099.43     1058.33     54.29 o 
   2   0   8    26432.92    26578.77    435.68 o 
   4   0   8     1068.99     1028.90     66.90 o 
   6   0   8      905.01      799.75     48.21 o 
   8   0   8     2663.91     2618.26     69.10 o 
  10   0   8     7492.78     7586.63    209.23 o 
  12   0   8      193.56      235.19     24.45 o 
  14   0   8     1658.68     1687.04     46.98 o 
  16   0   8      277.53      336.54     61.50 o 
  18   0   8      649.93      593.18     58.95 o 
  20   0   8       31.98       53.45     36.78 o 
  22   0   8     1781.42     1221.90    142.67 o 
  24   0   8      181.98      209.55     87.07 o 
 -31   1   8        1.23      153.61     71.16 o 
 -29   1   8        1.36       24.33     73.81 o 
 -27   1   8       16.27       49.44     61.92 o 
 -25   1   8        4.05       18.52     24.78 o 
 -23   1   8      105.08       64.27     32.43 o 
 -21   1   8       58.21       28.97     33.73 o 
 -19   1   8       72.82       94.65     31.50 o 
 -17   1   8       21.40       28.16     27.84 o 
 -15   1   8       21.71       -3.20     23.35 o 
 -13   1   8       82.04       88.55     21.86 o 
 -11   1   8       33.39       13.45     19.09 o 
  -9   1   8        7.99       -4.80     18.00 o 
  -7   1   8      107.31       87.00     20.11 o 
  -5   1   8        8.02       -9.31     13.32 o 
  -3   1   8        3.32        0.25     16.02 o 
  -1   1   8       75.33       53.07     23.60 o 
   1   1   8       20.67        3.30     16.42 o 
   3   1   8       14.94        7.72     16.66 o 
   5   1   8        5.58       10.56     17.46 o 
   7   1   8      284.77      250.33     21.18 o 
   9   1   8      101.82       75.77     15.04 o 
  11   1   8       15.94        7.87     12.75 o 
  13   1   8       33.37        2.54     11.40 o 
  15   1   8       75.00       53.59     15.06 o 
  17   1   8       77.07       39.59     22.90 o 
  19   1   8       42.59       12.58     21.31 o 
  21   1   8       27.05       37.71     42.86 o 
  23   1   8       60.50       70.84     46.99 o 
 -30   2   8      571.28      649.35    110.34 o 
 -28   2   8      512.08      533.15     80.40 o 
 -26   2   8       48.60       23.36     30.11 o 
 -24   2   8     1613.97     1460.70     82.13 o 
 -22   2   8     1267.92     1334.46     77.00 o 
 -20   2   8      152.96      205.25     39.87 o 
 -18   2   8      180.76      165.75     60.68 o 
 -16   2   8     2364.82     2344.66     89.63 o 
 -14   2   8      524.98      491.18     46.75 o 
 -12   2   8     2455.82     2567.49     80.73 o 
 -10   2   8     2721.56     2946.22     85.77 o 
  -8   2   8     4448.30     4634.63    166.17 o 
  -6   2   8      588.66      652.97     33.20 o 
  -4   2   8     6843.89     6885.69    132.15 o 
  -2   2   8      920.52      934.53     41.30 o 
   0   2   8       65.56       93.90     21.29 o 
   2   2   8     5627.27     5641.12    103.03 o 
   4   2   8     3440.89     3606.42     78.31 o 
   6   2   8     2888.42     2850.15     79.37 o 
   8   2   8      809.01      800.99     35.19 o 
  10   2   8      178.36      166.31     20.04 o 
  12   2   8      591.85      618.95     34.13 o 
  14   2   8        1.92       18.82     11.59 o 
  16   2   8     1870.15     1761.40     44.52 o 
  18   2   8      540.72      459.98     47.30 o 
  20   2   8     1243.06     1132.17    261.81 o 
  22   2   8       13.72      -12.34     36.85 o 
 -27   3   8       11.25      -11.12     39.00 o 
 -25   3   8       88.48       76.91     48.28 o 
 -23   3   8       20.18       -1.88     24.54 o 
 -21   3   8      224.91      189.16     41.30 o 
 -19   3   8      147.99      104.13     43.12 o 
 -17   3   8       26.84       33.46     36.18 o 
 -15   3   8       74.31       51.74     38.07 o 
 -13   3   8       18.33       21.82     26.60 o 
 -11   3   8        1.76       -8.13     20.52 o 
  -9   3   8      130.44      118.41     35.24 o 
  -7   3   8      311.42      321.80     47.66 o 
  -5   3   8        7.36        5.24     18.99 o 
  -3   3   8       45.36       36.78     19.19 o 
  -1   3   8        3.68       -5.93     19.71 o 
   1   3   8       17.35       40.54     22.29 o 
   3   3   8       58.30       38.35     27.46 o 
   5   3   8        8.48       24.35     21.26 o 
   7   3   8      418.80      398.65     33.26 o 
   9   3   8       48.62       39.25     23.80 o 
  11   3   8        2.13      -10.03     17.75 o 
  13   3   8      323.24      335.63     24.57 o 
  15   3   8      113.76      105.41     18.36 o 
  17   3   8      322.20      315.29     46.02 o 
  19   3   8       68.36       44.65     56.79 o 
  21   3   8      192.67      159.60     80.06 o 
 -26   4   8      186.05      169.52     56.62 o 
 -24   4   8       37.71       33.19     46.02 o 
 -22   4   8      112.69      130.14     36.05 o 
 -20   4   8      631.25      602.35     54.56 o 
 -18   4   8     1059.20     1069.73     66.72 o 
 -16   4   8        1.17       20.82     44.93 o 
 -14   4   8       17.14       -0.08     30.99 o 
 -12   4   8      161.57       82.62     59.70 o 
 -10   4   8      254.65      244.62     48.80 o 
  -8   4   8      846.47      919.22     64.94 o 
  -6   4   8      618.05      609.59     50.12 o 
  -4   4   8      309.55      314.00     39.82 o 
  -2   4   8       42.95       31.34     26.72 o 
   0   4   8     4313.76     4528.57    139.82 o 
   2   4   8     5961.21     6181.51    123.90 o 
   4   4   8     1526.58     1441.49     58.77 o 
   6   4   8       86.53       68.30     24.88 o 
   8   4   8       81.42       71.61     32.32 o 
  10   4   8      812.55      778.01     43.40 o 
  12   4   8      707.93      675.94     34.25 o 
  14   4   8      735.16      686.75     48.96 o 
 -23   5   8        0.16      -43.11     43.11 o 
 -21   5   8       23.29      -12.16     36.07 o 
 -19   5   8      199.18      187.52     40.91 o 
 -17   5   8       83.95       94.37     36.09 o 
 -15   5   8      326.85      348.40     57.62 o 
 -13   5   8       63.15      103.49     63.98 o 
 -11   5   8        2.13       29.59     54.57 o 
  -9   5   8       36.84       59.36     55.94 o 
  -7   5   8       24.50       78.35     53.71 o 
  -5   5   8       46.71       28.22     28.83 o 
  -3   5   8      383.96      302.39     41.46 o 
  -1   5   8        7.69       22.25     26.73 o 
   1   5   8       12.83      -12.73     20.81 o 
   3   5   8       82.12       53.15     24.80 o 
   5   5   8        1.40        8.98     26.32 o 
   7   5   8       32.38       47.53     25.74 o 
   9   5   8        1.62       37.47     23.84 o 
  11   5   8       38.58       46.53     54.57 o 
 -20   6   8       64.10       56.96     58.50 o 
 -18   6   8        0.39      -43.62     48.41 o 
 -16   6   8       19.89       54.40     67.57 o 
 -14   6   8      439.87      448.01    102.47 o 
  -8   6   8        6.69        8.55     50.81 o 
  -6   6   8       94.70      176.71     71.16 o 
  -4   6   8      385.49      337.29     57.25 o 
  -2   6   8      787.07      713.93     57.54 o 
   0   6   8      207.99      259.02     41.02 o 
   2   6   8        6.22        6.37     27.04 o 
   4   6   8        1.26      -25.24     25.24 o 
   6   6   8      564.91      649.71     83.75 o 
  -5   7   8      126.82       79.37     64.32 o 
  -3   7   8       11.45       49.30     41.85 o 
  -1   7   8       52.99      190.05     65.52 o 
   1   7   8       34.47      -20.43     36.36 o 
   3   7   8       12.79       15.57     54.06 o 
 -29   1   9      278.04      270.79     86.73 o 
 -25   1   9      279.30      235.38     83.82 o 
 -23   1   9       42.15       65.14     41.11 o 
 -21   1   9       58.72      144.72     45.88 o 
 -19   1   9      340.23      223.60     52.88 o 
 -17   1   9      549.82      449.82    107.68 o 
 -15   1   9       45.22       78.18     38.23 o 
 -13   1   9      263.73      263.60     51.67 o 
 -11   1   9       76.38      115.56     27.73 o 
  -9   1   9      344.20      338.99     45.49 o 
  -7   1   9       34.57      -14.90     20.77 o 
  -5   1   9      441.31      476.95     49.36 o 
  -3   1   9     1574.03     1704.41     63.06 o 
  -1   1   9       30.04       54.70     21.47 o 
   1   1   9     2872.14     2863.13     72.06 o 
   3   1   9       57.97       85.91     21.67 o 
   5   1   9      418.55      406.04     29.34 o 
   7   1   9        8.10      -15.57     15.57 o 
   9   1   9      363.87      352.79     27.59 o 
  11   1   9     1264.63     1194.13     37.36 o 
  13   1   9       88.16       74.61     14.83 o 
  15   1   9      480.69      527.02     58.82 o 
  17   1   9     1157.84     1012.92    205.62 o 
  19   1   9        3.79      -17.03     35.26 o 
  21   1   9      707.75      725.39    107.34 o 
 -26   2   9       69.09       85.02     49.44 o 
 -24   2   9       24.27       41.74     58.33 o 
 -22   2   9       11.43       -3.84     37.45 o 
 -20   2   9        0.12      -28.17     34.47 o 
 -18   2   9        5.54       25.23     37.01 o 
 -16   2   9       92.36      101.41     42.84 o 
 -14   2   9        0.95        4.87     32.49 o 
 -12   2   9      272.88      312.27     43.25 o 
 -10   2   9       24.17       27.23     31.26 o 
  -8   2   9      207.77      188.17     44.02 o 
  -6   2   9      298.02      372.87     43.29 o 
  -4   2   9     1935.40     2159.72    108.00 o 
  -2   2   9      319.77      358.50     35.65 o 
   0   2   9      433.30      453.90     36.02 o 
   2   2   9      132.76      106.72     28.74 o 
   4   2   9      207.01      203.88     27.34 o 
   6   2   9       50.33       38.27     20.56 o 
   8   2   9       66.71       40.71     19.44 o 
  10   2   9        1.70       -5.68     17.74 o 
  12   2   9       57.33       79.88     18.44 o 
  14   2   9      245.32      245.59     35.23 o 
  16   2   9      159.10      139.80     33.78 o 
  18   2   9       37.17        4.45     53.03 o 
  20   2   9      218.78      216.91     86.04 o 
 -25   3   9      213.84      251.80     66.89 o 
 -23   3   9      335.72      352.68     58.33 o 
 -21   3   9       88.70       78.49     45.54 o 
 -19   3   9      164.02      113.92     49.45 o 
 -17   3   9      259.46      303.46    127.87 o 
 -15   3   9        1.09      -26.80     32.56 o 
 -13   3   9      132.43       76.98     59.53 o 
 -11   3   9      833.98      767.35     87.33 o 
  -9   3   9      113.10      111.27     39.01 o 
  -7   3   9      110.16       59.66     28.93 o 
  -5   3   9      196.98      269.69     56.64 o 
  -3   3   9     1325.91     1386.75     70.97 o 
  -1   3   9      418.49      490.08     40.89 o 
   1   3   9       93.12      116.50     28.61 o 
   3   3   9        5.30       51.40     24.63 o 
   5   3   9      404.39      388.18     32.87 o 
   7   3   9       35.92       43.71     21.38 o 
   9   3   9      133.10      151.36     25.43 o 
  11   3   9       25.78       32.82     20.39 o 
  13   3   9      310.27      417.69     47.22 o 
  15   3   9        2.96       17.28     55.77 o 
  17   3   9      392.26      289.78     88.27 o 
 -24   4   9        2.73       35.41     49.27 o 
 -22   4   9      197.94      164.87     92.89 o 
 -20   4   9        0.25       -2.87     32.49 o 
 -18   4   9       67.63       84.30     61.84 o 
 -16   4   9        8.76       -9.41     56.11 o 
 -14   4   9      107.56      218.10     76.98 o 
 -10   4   9      109.40      207.50     72.87 o 
  -8   4   9      161.22      196.89     74.41 o 
  -6   4   9      310.53      380.84     46.31 o 
  -4   4   9      488.60      513.18     49.40 o 
  -2   4   9      646.36      641.39     69.60 o 
   0   4   9        0.01        6.20     67.14 o 
   2   4   9      183.62      281.96     41.93 o 
   4   4   9      201.25      203.09     38.12 o 
   6   4   9      397.70      455.34     52.44 o 
   8   4   9        4.10      -20.97     26.66 o 
  10   4   9      218.26      364.02     74.24 o 
 -21   5   9       37.65      -49.78     49.78 o 
 -19   5   9      475.19      572.72     93.06 o 
 -17   5   9      619.54      577.34    111.87 o 
  -9   5   9       91.76       32.50     55.08 o 
  -7   5   9      614.92      794.24    112.56 o 
  -5   5   9      454.43      552.53     53.61 o 
  -3   5   9       50.28       58.10     32.09 o 
  -1   5   9      150.97      105.32     34.44 o 
   1   5   9      130.92      178.02     95.26 o 
   3   5   9      394.38      406.63     48.82 o 
   5   5   9        4.87      -12.26     34.61 o 
   7   5   9       22.48       84.50     56.96 o 
   9   5   9      465.63      375.48     85.02 o 
  -6   6   9        6.70      -36.09     47.73 o 
  -4   6   9       90.78      141.92     95.88 o 
  -2   6   9        0.76       38.57     39.31 o 
   0   6   9       10.73       39.73     38.39 o 
   2   6   9       38.69       50.12     54.23 o 
 -22   0  10     1190.52     1315.99    145.40 o 
 -20   0  10      484.30      620.44    108.28 o 
 -18   0  10     1680.74     1750.48    155.84 o 
 -16   0  10     1141.81      928.36    120.60 o 
 -10   0  10     2317.40     2657.80    178.42 o 
  -8   0  10      882.71      706.66    102.30 o 
  -6   0  10     1900.06     2017.51    153.27 o 
  -4   0  10      131.58       99.56     54.57 o 
  -2   0  10     1123.12     1178.62    120.60 o 
   0   0  10      835.54      848.03     57.90 o 
   2   0  10       27.73       20.15     28.02 o 
   4   0  10     1366.06     1290.31     67.37 o 
   6   0  10     1469.43     1539.85     72.31 o 
   8   0  10      159.97      158.08     34.21 o 
  10   0  10     1316.07     1371.47     82.37 o 
  12   0  10      292.57      124.70     74.07 o 
  14   0  10      558.08      480.94     49.52 o 
  16   0  10       72.68       16.42     58.67 o 
 -23   1  10       18.34      -13.34     59.19 o 
 -21   1  10        1.17      -15.16     36.01 o 
 -19   1  10        3.51       23.62     39.09 o 
 -17   1  10       14.52        9.78     37.02 o 
 -11   1  10       96.73       44.99     50.46 o 
  -9   1  10       27.42       68.71     37.16 o 
  -7   1  10        0.01      -18.18     30.24 o 
  -5   1  10        3.07       39.75     27.73 o 
  -3   1  10      142.95      127.32     32.65 o 
  -1   1  10       23.04        1.62     25.61 o 
   1   1  10       64.73      109.04     25.51 o 
   3   1  10       25.62        3.13     20.49 o 
   5   1  10       43.74       38.25     22.54 o 
   7   1  10      148.68      154.55     24.36 o 
   9   1  10       27.19       20.51     19.23 o 
  11   1  10       79.61       40.98     44.13 o 
  13   1  10       98.18       66.10     27.47 o 
  15   1  10       77.53       69.78     47.41 o 
  17   1  10       89.59       77.24     49.31 o 
 -22   2  10        0.19        7.09     41.70 o 
 -20   2  10      240.01      200.31     80.48 o 
 -18   2  10       81.68      164.73     69.62 o 
 -16   2  10       19.38      130.52     67.40 o 
 -10   2  10      119.82      183.04     69.62 o 
  -8   2  10      392.17      393.50     96.31 o 
  -6   2  10      586.61      643.63     69.96 o 
  -4   2  10     1732.85     1844.31     82.89 o 
  -2   2  10       43.91       30.35     27.64 o 
   0   2  10     3297.55     3531.14    128.52 o 
   2   2  10     1954.87     1902.31     63.01 o 
   4   2  10      529.00      599.50     40.17 o 
   6   2  10      117.60      108.35     25.32 o 
   8   2  10      171.39      156.49     34.71 o 
  10   2  10        4.81        7.14     33.79 o 
  12   2  10       36.81       17.62     52.17 o 
  14   2  10      145.42      164.73     73.56 o 
  16   2  10      329.33      408.67    102.98 o 
 -23   3  10       71.39       57.48     56.28 o 
 -19   3  10        5.67      -18.30     54.91 o 
  -9   3  10      182.61      203.22     75.44 o 
  -7   3  10       16.57      128.99     44.50 o 
  -5   3  10        1.02      -24.23     33.04 o 
  -3   3  10       84.40       61.90     38.27 o 
  -1   3  10       29.16       53.69     28.23 o 
   1   3  10      260.52      349.55     39.55 o 
   3   3  10      106.87      132.09     44.95 o 
   5   3  10      160.09      171.89     32.37 o 
   7   3  10      164.46      199.23     37.60 o 
   9   3  10      113.12       91.83     43.36 o 
  11   3  10      191.96      140.78     70.31 o 
  13   3  10      364.06      396.01     96.99 o 
  -8   4  10      484.91      457.42     97.68 o 
  -6   4  10       45.06       56.92     32.75 o 
  -4   4  10       87.48       85.85     62.35 o 
  -2   4  10      410.67      516.87     69.15 o 
   0   4  10       30.00       31.67     30.47 o 
   2   4  10        9.63       16.46     30.58 o 
   4   4  10        1.01       24.89     37.65 o 
   6   4  10       47.69       68.08     57.82 o 
   8   4  10      530.81      599.98    236.24 o 
  10   4  10      363.18      561.09    111.19 o 
  12   4  10      638.65      688.36    121.28 o 
  -7   5  10        1.97       45.50     65.17 o 
  -5   5  10      102.86      300.29     57.50 o 
  -3   5  10        9.38      -33.30     33.30 o 
  -1   5  10       73.03       85.19     63.98 o 
  -9   1  11      221.87      271.92     57.35 o 
  -7   1  11       38.59        6.01     35.19 o 
  -5   1  11      382.57      423.00    129.67 o 
  -3   1  11       17.08       32.43     30.46 o 
  -1   1  11      204.76      206.52     41.76 o 
   1   1  11      262.58      265.27     44.11 o 
   3   1  11        5.86        5.23     29.59 o 
   5   1  11      172.87      213.35     40.83 o 
   7   1  11     1104.46     1232.51    140.10 o 
   9   1  11        0.69       81.25     65.35 o 
  11   1  11     1212.70     1360.74    107.27 o 
  -8   2  11      358.17      220.08    103.49 o 
  -6   2  11       12.35       12.25     35.43 o 
  -4   2  11        3.37       14.25     37.74 o 
  -2   2  11       94.92       82.76     35.14 o 
   0   2  11        1.41       -1.48     29.42 o 
   2   2  11        1.49      -23.24     35.22 o 
   4   2  11      220.07      210.89     41.16 o 
   6   2  11        4.64       43.68     47.81 o 
   8   2  11        4.93       46.53     57.99 o 
  10   2  11        2.50        4.62     58.50 o 
  -9   3  11      344.37      318.35     93.06 o 
  -7   3  11       22.30       62.78     62.10 o 
  -5   3  11        0.20      -35.23     35.23 o 
  -3   3  11      224.03      309.49     61.18 o 
  -1   3  11       71.31      144.55     67.40 o 
   1   3  11       40.43      190.05     70.82 o 
   3   3  11       67.20      126.37     45.48 o 
   5   3  11       14.82       16.08     57.82 o 
   7   3  11       16.13      -20.87     53.88 o 
  -8   4  11       66.25      156.35     75.61 o 
  -4   4  11       31.62      -36.09     52.35 o 
   2   4  11       15.59       46.02     61.07 o 
   4   4  11       22.17       90.83     67.23 o 
  -8   0  12      899.65     1066.75    134.97 o 
  -6   0  12      863.33     1195.39    141.30 o 
  -7   1  12        6.20      -28.06     37.07 o 
  -1   1  12       49.03      107.09     67.23 o 
   1   1  12       29.37      -51.66     51.66 o 
   3   1  12       27.75      -24.29     58.16 o 
  -8   2  12        9.25       47.90     66.89 o 
  -6   2  12       79.16        9.07     58.85 o 
   0   2  12      387.44      451.95     96.65 o 
   2   2  12      299.43      209.38     81.94 o 
                                                 
